# Supplementary material for: Renal cancer secretome induces migration of mesenchymal stromal cells
Source: Stem Cell Res Ther. 2023 Aug 10;14:200. doi: 10.1186/s13287-023-03430-4 (PMC10413545; doi:10.1186/s13287-023-03430-4)
Supplement: Supplementary file 3 — Additional file 3: Table S3. The list of genes encoding cytokines analyzed in the study (based on https://www.raybiotech.com/c-series-human-cytokine-array-c4000-2/). [file 13287_2023_3430_MOESM3_ESM.xlsx]

## Sheet: List of analyzed cytokines
Supplementary Table S3.The list of genes encoding cytokines analyzed in the study (based on https://www.raybiotech.com/c-series-human-cytokine-array-c4000-2/)
Gene name
ACE2
ADAM17
ADIPOQ
AFP
AGER
AGRP
ALCAM
ANG
ANGPT1
ANGPT2| ANGPTL4
AREG
AXL
B2M
BCAM
BDNF
BMP4
BMP5
BMP6
BMP7
BTC
CA
CA9
CALCA
CCL1
CCL11
CCL13
CCL14
CCL15
CCL16
CCL17
CCL18
CCL19
CCL2
CCL20
CCL21
CCL22
CCL23
CCL24
CCL25
CCL26
CCL27
CCL28
CCL3
CCL4
CCL5
CCL7
CCL8
CD14
CD40
CD40LG
CD80
CDH1
CDH5
CEACAM1
CEACAM5
CFD
CGA
CGB
CNTF
CRP
CSF1
CSF1R
CSF2
CSF3
CTF1
CTSS
CX3CL1
CXCL1
CXCL10
CXCL11
CXCL12
CXCL13
CXCL16
CXCL2
CXCL3
CXCL5
CXCL6
CXCL8
CXCL9
DCN
DKK1
DKK3
DKK4
DPP4
EDA
EDA2R
EGF
EGFR
ENG
EPCAM
EPOR
ERBB2
ERBB3
FAS
FASLG
FCER2
FCGR2B
FGF2
FGF4
FGF6
FGF7
FGF9
FIGF
FLT3LG
FLT4
FSHB
FST
FSTL3
FTH1
FURIN
GDF15
GDNF
GH1
HAVCR1
HBEGF
HGF
ICAM1
ICAM2
ICAM3
IFNG
IFNL1
IFNL2
IGF1
IGF1R
IGF2
IGFBP1
IGFBP2
IGFBP3
IGFBP4
IGFBP6
IL10
IL10RA
IL10RB
IL11
IL12A
IL12B
IL13
IL13RA1
IL13RA2
IL15
IL16
IL17A
IL17B
IL17C
IL17F
IL17RA
IL18BP
IL18RAP
IL1A
IL1B
IL1R1
IL1R2
IL1RL1
IL1RN
IL2
IL21R
IL22
IL2RA
IL2RB
IL2RG
IL3
IL31
IL4
IL5
IL5RA
IL6
IL6R
IL6ST
IL7
IL9
INHBA
INS
KDR
KIT
KITLG
KLK3
LEP
LEPR
LGALS7
LHB
LIF
LTA
LYVE1
MICA
MICB
MIF
MMP1
MMP10
MMP13
MMP2
MMP3
MMP7
MMP8
MMP9
MST1
MUC1
MUC16
NCAM1
NGF
NGFR
NID1
NRCAM
NRG1
NTF3
NTF4
OSM
PARN
PDGFA
PDGFB
PDGFRA
PDGFRB
PECAM1
PF4
PGF
PI3
PLAUR
PLG
PPBP
PRL
PROK1
PRSS27
RETN
RPS27A
S100B
SAA1
SCARB2
SELE
SELL
SERPINE1
SHH
SIGLEC5
SIGLEC9
SPP1
TDGF1
TEK
TG
TGFA
TGFB1
TGFB2
TGFB3
TGFBI
THPO
THRB
TIE1
TIMP1
TIMP2
TIMP4
TNF
TNFRSF10B
TNFRSF10C
TNFRSF10D
TNFRSF11A
TNFRSF11B
TNFRSF14
TNFRSF17
TNFRSF18
TNFRSF1A
TNFRSF1B
TNFRSF21
TNFRSF8
TNFRSF9
TNFSF14
TNFSF18
TNFSF9
TPO
TREM1
TSLP
TYRO3
VCAM1
VEGFA
VEGFC
XCL1
