# Supplementary material for: Renal cancer secretome induces migration of mesenchymal stromal cells
Source: Stem Cell Res Ther. 2023 Aug 10;14:200. doi: 10.1186/s13287-023-03430-4 (PMC10413545; doi:10.1186/s13287-023-03430-4)
Supplement: Supplementary file 4 — Additional file 4: Table S4. LC-MS/MS analysis of conditioned media from Caki-1 and KIJ265T cells when compared with RPTEC cell line. D: the protein was detectable in CM from the RCC-derived cell line, while it was not detectable in CM from RPTEC. [file 13287_2023_3430_MOESM4_ESM.xlsx]

## Sheet: Arkusz1
Supplementary Table S4. LC-MS/MS analysis of conditioned media from Caki-1 and KIJ265T cells when compared with RPTEC cell line. D: the protein was detectable in CM from ccRCC-derived cell line, while it was not detectable in CM from RPTEC.
		CM Caki-1 vs RPTEC		CM KIJ265T vs RPTEC
Gene	Protein ID	FC	q-value	FC	q-value
AREG	AREG_HUMAN	D	D	D	D
DPP4	DPP4_HUMAN	-15.4594	0.00367442	-27.5968	0.00207692
FN1	FINC_HUMAN	8.35292	0.00374545	2.96186	0.00708046
HEBP1	HEBP1_HUMAN	D	D	D	D
MMP1	MMP1_HUMAN	5.5737	0.00726563	4.60678	0.00237037
