# Supplementary material for: Renal cancer secretome induces migration of mesenchymal stromal cells
Source: Stem Cell Res Ther. 2023 Aug 10;14:200. doi: 10.1186/s13287-023-03430-4 (PMC10413545; doi:10.1186/s13287-023-03430-4)
Supplement: Supplementary file 5 — Additional file 5: Table S5. Microarray analysis of MSCs treated with CM derived from RPTEC, Caki-1 and KIJ265T cell lines. [file 13287_2023_3430_MOESM5_ESM.xlsx]

## Sheet: Supplementary Table S...
Supplementary Table S5. Microarray analysis of MSCs treated with CM derived from RPTEC, Caki-1 and KIJ265T cell lines.
	MSC_CM Caki-1: Gene expression changes in MSCs treated with CM from Caki-1 cells when compared with MSC treated with CM from RPTEC cells. The table shows results of microarray analysis. N=3 per each experimental variant (MSC treated with CM from Caki-1, MSC treated with CM from RPTEC)
	MSC_CM KIJ265T: Gene expression changes in MSCs treated with CM from KIJ265T cells when compared with MSC treated with CM from RPTEC cells. The table shows results of microarray analysis. N=3 per each experimental variant (MSC treated with CM from KIJ265T, MSC treated with CM from RPTEC)
	MSC_CM KIJ265T and Caki-1: Genes commonly altered in in MSCs treated with CM from Caki-1 cells and KIJ265T cells when compared with MSC treated with CM from RPTEC cells. The table shows results of microarray analysis. N=3 per each experimental variant (MSC treated with CM from KIJ265T, MSC treated with CM from Caki-1, MSC treated with CM from RPTEC)

## Sheet: MSC_CM Caki-1
Gene expression changes in MSCs treated with CM from Caki-1 cells when compared with MSC treated with CM from RPTEC cells. The table shows results of microarray analysis. N=3 per each experimental variant (MSC treated with CM from Caki-1, MSC treated with CM from RPTEC)
Gene symbol	ID	Description	Fold Change	P-val	FDR P-val
MMP3	16743735	matrix metallopeptidase 3	13.09	5.59e-05	0.0812
MMP1	16743721	matrix metallopeptidase 1	11.63	2.47e-07	0.004
C3	16867784	complement component 3	9.82	5.22e-07	0.005
CCL2	16833204	chemokine (C-C motif) ligand 2	7.2	0.0003	0.1588
CLDN1	16962661	claudin 1	6.96	2.31e-07	0.004
CXCL6	16967779	chemokine (C-X-C motif) ligand 6	5.67	4.76e-07	0.005
TNFAIP3	17012946	tumor necrosis factor, alpha-induced protein 3	5.35	7.67e-07	0.0053
IL6	17044177	interleukin 6	4.94	9.51e-07	0.0057
ITGA2	16984689	integrin, alpha 2 (CD49B, alpha 2 subunit of VLA-2 receptor)	4.55	0.001	0.277
HSD11B1	16676988	hydroxysteroid (11-beta) dehydrogenase 1	4.25	0.0003	0.1512
MMP12	16743751	matrix metallopeptidase 12	4.24	0.0008	0.2424
C15orf48	16800630	chromosome 15 open reading frame 48; microRNA 147b	4	0.0014	0.3197
STC1	17075553	stanniocalcin 1	3.94	3.07e-05	0.0654
GPRC5B	16824572	G protein-coupled receptor, class C, group 5, member B	3.93	4.45e-05	0.0715
RAB27B	16852463	RAB27B, member RAS oncogene family	3.76	8.08e-05	0.0878
TNFAIP6	16886491	tumor necrosis factor, alpha-induced protein 6	3.64	3.12e-05	0.0654
BDKRB1	16788036	bradykinin receptor B1	3.61	1.95e-06	0.0105
TFPI2	17059828	tissue factor pathway inhibitor 2	3.57	3.66e-06	0.0161
DRAM1	16755908	DNA-damage regulated autophagy modulator 1	3.56	6.6e-05	0.0838
RNU1-13P	16691877	RNA, U1 small nuclear 13, pseudogene	3.51	0.0341	0.8281
RNU1-13P	16692446	RNA, U1 small nuclear 13, pseudogene	3.51	0.0341	0.8281
ABCA6	16848219	ATP binding cassette subfamily A member 6	3.33	0.0001	0.11
ELOVL2	17015637	ELOVL fatty acid elongase 2	3.26	0.0002	0.1366
ESM1	16996146	endothelial cell-specific molecule 1	2.97	9.15e-05	0.0939
ABCA9	16848173	ATP binding cassette subfamily A member 9	2.78	2.63e-05	0.0634
MIR4530	16872227	microRNA 4530	2.72	0.0106	0.6414
SLIT2	16965377	slit guidance ligand 2	2.67	6.42e-07	0.0052
CXCL2	16976844	chemokine (C-X-C motif) ligand 2	2.62	0.0002	0.1292
GFPT2	17003924	glutamine-fructose-6-phosphate transaminase 2	2.5	3.1e-05	0.0654
C1QTNF1	16838418	C1q and tumor necrosis factor related protein 1	2.44	0.0004	0.1831
MMP10	16743707	matrix metallopeptidase 10	2.43	2.42e-06	0.0117
TRBV3-1	17052685	T cell receptor beta variable 3-1; T cell receptor beta variable 7-2; T cell receptor beta variable 6-5; T cell receptor beta constant 2	2.43	0.0007	0.225
CXCL8	16967771	chemokine (C-X-C motif) ligand 8	2.33	0.0015	0.3277
NFKBIZ	16943467	nuclear factor of kappa light polypeptide gene enhancer in B-cells inhibitor, zeta	2.32	0.0001	0.095
SLC43A3	16738479	solute carrier family 43, member 3; proteoglycan 2, bone marrow (natural killer cell activator, eosinophil granule major basic protein)	2.29	0.0009	0.2648
ABCA8	16848123	ATP binding cassette subfamily A member 8	2.28	8.38e-05	0.0878
NFKBIA	16791991	nuclear factor of kappa light polypeptide gene enhancer in B-cells inhibitor, alpha	2.28	0.0001	0.111
DUSP6	16768297	dual specificity phosphatase 6	2.27	0.0025	0.4104
NFE2L3	17044414	nuclear factor, erythroid 2-like 3	2.26	3.71e-05	0.0682
BDKRB2	16788023	bradykinin receptor B2; bradykinin receptor B1	2.23	0.0002	0.1292
CFB	17006949	complement factor B	2.2	1.98e-05	0.0634
TNFRSF11B	17080486	tumor necrosis factor receptor superfamily, member 11b	2.2	0.0004	0.1821
CCL7	16833210	chemokine (C-C motif) ligand 7	2.17	0.0083	0.6068
ASPM	16697544	abnormal spindle microtubule assembly	2.13	0.0004	0.1831
FOSL1	16740630	FOS-like antigen 1	2.11	0.002	0.3834
SPP1	16968680	secreted phosphoprotein 1	2.1	5.97e-06	0.024
SBSN	16871403	suprabasin	2.09	1.42e-05	0.049
CXCL5	16976827	chemokine (C-X-C motif) ligand 5	2.08	0.0003	0.1729
ICAM1	16858137	intercellular adhesion molecule 1	2.06	0.0033	0.4323
CXCL3	16976833	chemokine (C-X-C motif) ligand 3	2.06	0.0007	0.2324
MAP3K5	17024079	mitogen-activated protein kinase kinase kinase 5	2.05	0.0007	0.2263
C2orf81	17117871	chromosome 2 open reading frame 81	2.05	0.0009	0.2541
ADGRE2	16869684	adhesion G protein-coupled receptor E2	2.03	0.0209	0.7564
SPDYE5	17047298	speedy/RINGO cell cycle regulator family member E5	2.02	7.04e-05	0.0838
NMB	16812824	neuromedin B	2.01	0.0083	0.6068
CD82	16724061	CD82 molecule	2	0.002	0.385
ROR1-AS1	16688153	ROR1 antisense RNA 1	2	0.0481	0.8918
STEAP1	17048072	six transmembrane epithelial antigen of the prostate 1	1.97	0.0011	0.2819
CH25H	16716371	cholesterol 25-hydroxylase	1.96	0.0007	0.2353
LPXN	16738630	leupaxin	1.96	0.0002	0.1467
IRAK3	16753670	interleukin 1 receptor associated kinase 3	1.95	0.0003	0.1512
TFPI	16906308	tissue factor pathway inhibitor (lipoprotein-associated coagulation inhibitor)	1.92	0.0021	0.3874
CDKN3	16784299	cyclin-dependent kinase inhibitor 3	1.91	0.0002	0.1213
MIR4655	17054530	microRNA 4655	1.89	0.0006	0.2131
WTAP	17014295	Wilms tumor 1 associated protein	1.89	4.86e-05	0.0756
DKK1	16705011	dickkopf WNT signaling pathway inhibitor 1	1.88	0.0003	0.1563
ABI3BP	16956792	ABI family, member 3 (NESH) binding protein	1.87	0.0003	0.1558
IRAK2	16937579	interleukin 1 receptor associated kinase 2	1.87	0.0001	0.111
SNORD11	16889631	small nucleolar RNA, C/D box 11	1.87	0.0426	0.8689
AMIGO2	16763600	adhesion molecule with Ig-like domain 2	1.85	0.0036	0.447
G0S2	16676983	G0/G1 switch 2	1.85	0.0003	0.1643
FCGR1C	16670317	Fc fragment of IgG, high affinity Ic, receptor (CD64), pseudogene	1.85	0.0419	0.8645
DTNA	16851866	dystrobrevin, alpha	1.84	0.0003	0.1573
SOD2	17025267	superoxide dismutase 2, mitochondrial	1.84	0.0001	0.1172
BMP2	16911261	bone morphogenetic protein 2	1.84	0.0127	0.6701
KIF20A	16989636	kinesin family member 20A	1.8	0.0013	0.3083
PTGES	17099076	prostaglandin E synthase	1.79	0.0035	0.4452
SMURF2	16847841	SMAD specific E3 ubiquitin protein ligase 2	1.79	0.0014	0.3277
LRIG1	16955939	leucine-rich repeats and immunoglobulin-like domains 1	1.77	0.002	0.3809
IL6ST	16996298	interleukin 6 signal transducer	1.74	2.59e-05	0.0634
SULF1	17069816	sulfatase 1	1.73	0.001	0.2771
PLK1	16817017	polo-like kinase 1	1.72	0.0123	0.6655
LACC1	16774427	laccase (multicopper oxidoreductase) domain containing 1	1.72	0.007	0.5791
USP53	16970140	ubiquitin specific peptidase 53	1.71	0.0004	0.1821
DLGAP5	16793225	discs, large (Drosophila) homolog-associated protein 5	1.71	0.0022	0.3943
SLC22A3	17014442	solute carrier family 22 (organic cation transporter), member 3	1.71	0.0022	0.3874
BUB1	16901755	BUB1 mitotic checkpoint serine/threonine kinase	1.71	3.71e-05	0.0682
NT5E	17010760	5-nucleotidase, ecto (CD73)	1.7	0.0008	0.2424
HNRNPA3	16888031	heterogeneous nuclear ribonucleoprotein A3	1.7	0.0278	0.8101
NDC80	16850517	NDC80 kinetochore complex component	1.7	0.0442	0.8754
KYNU	16886174	kynureninase	1.69	0.0004	0.1838
AURKA	16920548	aurora kinase A	1.69	0.0035	0.447
LOC728093	16985748	putative POM121-like protein 1-like; NLR family, apoptosis inhibitory protein pseudogene	1.69	0.0119	0.6613
DTL	16677201	denticleless E3 ubiquitin protein ligase homolog (Drosophila)	1.68	0.0101	0.6334
TMEM158	16952782	transmembrane protein 158 (gene/pseudogene)	1.67	0.0002	0.1392
VEPH1	16960844	ventricular zone expressed PH domain containing 1	1.66	0.0021	0.3874
ZC3H12A	16662623	zinc finger CCCH-type containing 12A; microRNA 6732	1.65	0.0015	0.3277
MIR1254-1	16705437	microRNA 1254-1	1.64	0.024	0.7815
HECW2	16906749	HECT, C2 and WW domain containing E3 ubiquitin protein ligase 2	1.63	0.001	0.2771
MIR375	16908500	microRNA 375	1.63	0.0062	0.5534
CENPF	16677425	centromere protein F	1.63	0.0006	0.2156
SNORD113-8	16788612	small nucleolar RNA, C/D box 113-8	1.63	0.015	0.6862
UBE2C	16914315	ubiquitin-conjugating enzyme E2C	1.63	0.0031	0.4219
GNPTAB	16769159	N-acetylglucosamine-1-phosphate transferase, alpha and beta subunits	1.62	5.73e-05	0.0812
SLC39A14	17066601	solute carrier family 39 (zinc transporter), member 14	1.62	9.64e-05	0.0945
PHLDA1	16767751	pleckstrin homology-like domain, family A, member 1	1.62	0.0023	0.4022
BNIP3	16719644	BCL2/adenovirus E1B 19kDa interacting protein 3	1.62	0.0261	0.8019
PRR11	16836492	proline rich 11	1.62	0.0052	0.5264
NLRP1	16840318	NLR family, pyrin domain containing 1	1.61	0.0081	0.6042
HJURP	16909700	Holliday junction recognition protein	1.61	0.0377	0.8474
CCNA2	16979515	cyclin A2	1.61	0.0048	0.5124
CDCP1	16952769	CUB domain containing protein 1	1.61	0.0126	0.6691
MKI67	16719515	marker of proliferation Ki-67	1.61	0.0062	0.5534
CCL5	16843511	chemokine (C-C motif) ligand 5	1.61	0.0253	0.7934
CYP7B1	17077723	cytochrome P450, family 7, subfamily B, polypeptide 1	1.61	0.0153	0.6867
CD44	16723653	CD44 molecule (Indian blood group)	1.6	0.0477	0.8907
CACNA2D1	17059195	calcium channel, voltage-dependent, alpha 2/delta subunit 1	1.6	0.0004	0.1831
POU2F2	16872705	POU class 2 homeobox 2	1.6	0.0015	0.3277
MT2A	16819207	metallothionein 2A	1.59	0.0099	0.6317
MGP	16761820	matrix Gla protein	1.59	0.0087	0.6117
RELB	16863168	v-rel avian reticuloendotheliosis viral oncogene homolog B	1.59	0.0004	0.1831
CPM	16767335	carboxypeptidase M	1.59	0.0052	0.5264
DAXX	17018240	death-domain associated protein	1.59	0.0007	0.2263
SERPINB2	16852871	serpin peptidase inhibitor, clade B (ovalbumin), member 2; serpin peptidase inhibitor, clade B (ovalbumin), member 10	1.59	0.0006	0.2163
CBR3	16922495	carbonyl reductase 3	1.59	0.0004	0.1831
AURKB	16840902	aurora kinase B	1.59	0.04	0.8615
EPHA4	16908897	EPH receptor A4	1.58	0.003	0.4189
SPC25	16904780	SPC25, NDC80 kinetochore complex component	1.58	0.0142	0.6756
GRK5	16709822	G protein-coupled receptor kinase 5; GRK5 intronic transcript 1	1.57	0.0108	0.6447
SLC16A3	16839019	solute carrier family 16 (monocarboxylate transporter), member 3	1.57	0.0277	0.8101
CA12	16810341	carbonic anhydrase XII	1.57	0.0034	0.4406
PTX3	16947357	pentraxin 3, long	1.57	0.0007	0.229
GNG11	17048450	guanine nucleotide binding protein (G protein), gamma 11	1.57	0.0249	0.7871
ABCC9	16762154	ATP binding cassette subfamily C member 9	1.57	0.0242	0.7819
LIPG	16852296	lipase, endothelial	1.56	0.0107	0.6443
SNORD115-30	16798404	small nucleolar RNA, C/D box 115-30	1.56	0.0062	0.5534
SVIL	16712879	supervillin	1.55	0.002	0.385
IKBKE	16676592	inhibitor of kappa light polypeptide gene enhancer in B-cells, kinase epsilon	1.55	0.0028	0.4104
MAD2L1	16979389	MAD2 mitotic arrest deficient-like 1 (yeast)	1.55	0.0132	0.6735
TNFRSF1B	16659238	tumor necrosis factor receptor superfamily, member 1B; microRNA 4632	1.54	0.0154	0.6867
OSGIN2	17070653	oxidative stress induced growth inhibitor family member 2	1.54	0.0013	0.3083
CCND1	16728261	cyclin D1	1.53	0.0184	0.7301
KRT33B	16844653	keratin 33B, type I	1.53	0.013	0.6735
FAM64A	16830173	family with sequence similarity 64, member A	1.53	0.0119	0.6613
SIPA1L3	16861604	signal-induced proliferation-associated 1 like 3	1.53	0.0047	0.5061
KIF22	16817647	kinesin family member 22	1.52	0.003	0.4189
CCNB1	16985599	cyclin B1	1.52	0.0066	0.5655
ECH1	16861887	enoyl-CoA hydratase 1, peroxisomal	1.52	0.0387	0.8503
IL7	17078434	interleukin 7	1.52	0.0044	0.4879
GATA6	16851383	GATA binding protein 6	1.52	0.0365	0.8404
FST	16984730	follistatin	1.52	0.0089	0.6156
RAB11B-AS1	16868158	RAB11B antisense RNA 1	1.52	0.0133	0.6735
PAPPA-AS1	17097731	PAPPA antisense RNA 1	1.51	0.0241	0.7819
FAM196B	17002667	family with sequence similarity 196, member B	1.51	0.0026	0.4104
GYS1	16874156	glycogen synthase 1 (muscle)	1.51	0.0482	0.8918
GRB14	16904425	growth factor receptor bound protein 14	1.51	0.0175	0.7159
MMP8	16743686	matrix metallopeptidase 8	1.51	0.0176	0.7159
UGCG	17088100	UDP-glucose ceramide glucosyltransferase	1.51	0.0081	0.6038
PAPPA	17088462	pregnancy-associated plasma protein A, pappalysin 1	1.51	0.0019	0.3729
ARHGAP22	16714060	Rho GTPase activating protein 22; ARHGAP22 intronic transcript 1	1.5	0.0143	0.6771
MIR371A	16865106	microRNA 371a; microRNA 372	1.5	0.0062	0.5534
CTSS	16692834	cathepsin S	1.5	0.0011	0.2893
KIF11	16707468	kinesin family member 11	1.5	0.0465	0.8893
ATP1B1	16673525	ATPase, Na+/K+ transporting, beta 1 polypeptide	-1.5	0.0039	0.4685
ZNF608	16999321	zinc finger protein 608	-1.5	0.0066	0.5655
TONSL-AS1	17073824	TONSL antisense RNA 1	-1.5	0.0386	0.8503
MYL9	16913341	myosin light chain 9	-1.51	0.0006	0.2131
GALNT18	16735873	polypeptide N-acetylgalactosaminyltransferase 18	-1.51	0.0108	0.6447
ZNF281	16697686	zinc finger protein 281	-1.51	0.0047	0.5032
KATNBL1	16806844	katanin p80 subunit B-like 1	-1.51	0.001	0.2771
MIR3916	16701531	microRNA 3916	-1.51	0.0053	0.5272
SEPT11	16968051	septin 11	-1.51	0.0007	0.2263
VPS9D1-AS1	16822084	VPS9D1 antisense RNA 1	-1.51	0.0076	0.5911
MRI1	16858849	methylthioribose-1-phosphate isomerase 1	-1.52	0.0185	0.7305
SNORD93	17044199	small nucleolar RNA, C/D box 93	-1.52	0.0208	0.756
KCNMB1	17002712	potassium channel subfamily M regulatory beta subunit 1	-1.52	0.007	0.5768
LRP5	16728066	LDL receptor related protein 5	-1.52	0.0005	0.2034
MICAL1	17022422	microtubule associated monooxygenase, calponin and LIM domain containing 1	-1.52	0.0036	0.447
TTTY18	17116832	testis-specific transcript, Y-linked 18 (non-protein coding)	-1.52	0.0035	0.4452
RASSF2	16916901	Ras association (RalGDS/AF-6) domain family member 2	-1.52	0.0035	0.4445
PAXIP1-AS2	17053850	PAXIP1 antisense RNA 2	-1.52	0.0158	0.6905
FKBP1B	16877667	FK506 binding protein 1B; major facilitator superfamily domain containing 2B	-1.52	0.0214	0.7588
KCNK13	16787402	potassium channel, two pore domain subfamily K, member 13	-1.52	0.0034	0.4405
TSPAN18	16724087	tetraspanin 18	-1.53	0.0031	0.4219
TRAJ10	16782102	T cell receptor alpha joining 10; T-cell receptor alpha constant	-1.53	0.0106	0.6414
DBP	16874005	D site of albumin promoter (albumin D-box) binding protein	-1.53	0.0047	0.5061
KRTAP10-1	16926383	keratin associated protein 10-1	-1.54	0.0196	0.74
KIF26B	16679596	kinesin family member 26B	-1.54	0.0003	0.1643
MIR574	16966047	microRNA 574; family with sequence similarity 114, member A1	-1.54	0.0335	0.8245
B4GALNT1	16766627	beta-1,4-N-acetyl-galactosaminyl transferase 1	-1.54	0.0127	0.6701
MYO1E	16809971	myosin IE	-1.54	0.0013	0.3135
ACOT2	16786255	acyl-CoA thioesterase 2	-1.55	0.0143	0.6771
KLF10	17079910	Kruppel-like factor 10	-1.55	0.0244	0.782
MIR1227	16866920	microRNA 1227	-1.55	0.0425	0.8682
UHRF1BP1	17007673	UHRF1 binding protein 1	-1.55	0.0074	0.5838
GPRASP1	17105645	G protein-coupled receptor associated sorting protein 1	-1.55	0.0199	0.7408
SCX	17073705	scleraxis bHLH transcription factor	-1.55	0.0003	0.1622
RAB23	17020464	RAB23, member RAS oncogene family	-1.56	0.0002	0.1392
TIPARP	16947287	TCDD-inducible poly(ADP-ribose) polymerase	-1.56	0.0033	0.4379
RNF126P1	16836349	ring finger protein 126 pseudogene 1	-1.56	0.0144	0.6771
NDUFB2-AS1	17063628	NDUFB2 antisense RNA 1	-1.56	0.0095	0.6187
HOXD4	16887974	homeobox D4	-1.56	0.0026	0.4104
MIR199A2	16696387	microRNA 199a-2; microRNA 214; DNM3 opposite strand/antisense RNA	-1.56	0.0002	0.1366
CACNA1C	16746728	calcium channel, voltage-dependent, L type, alpha 1C subunit	-1.56	0.0001	0.095
TMEM119	16769761	transmembrane protein 119	-1.56	0.0002	0.1392
ANKRD36B	16900737	ankyrin repeat domain 36B	-1.57	0.0476	0.8907
SYNPO2	16970118	synaptopodin 2	-1.57	0.0022	0.3874
OLFM2	16868481	olfactomedin 2	-1.57	0.0126	0.6691
PYGL	16792859	phosphorylase, glycogen, liver	-1.57	0.0008	0.2424
DOPEY2	16922501	dopey family member 2	-1.57	0.0278	0.8101
ZNF304	16866008	zinc finger protein 304	-1.57	0.0005	0.1963
GAS7	16841137	growth arrest-specific 7	-1.57	0.0102	0.6334
MCAM	16745281	melanoma cell adhesion molecule	-1.58	0.0402	0.8624
LOC440300	16804157	chondroitin sulfate proteoglycan 4 pseudogene; chondroitin sulfate proteoglycan 4-like	-1.58	0.0032	0.4314
STK38	17018636	serine/threonine kinase 38	-1.58	0.025	0.7884
LINC01100	16947545	long intergenic non-protein coding RNA 1100	-1.58	0.024	0.7815
TMEM88B	16657761	transmembrane protein 88B	-1.58	0.0134	0.6735
FGFR2	16719025	fibroblast growth factor receptor 2	-1.59	0.0158	0.6917
SNED1	16893349	sushi, nidogen and EGF-like domains 1	-1.59	7.13e-05	0.0838
TIMP4	16950825	TIMP metallopeptidase inhibitor 4	-1.59	0.0059	0.5504
LMCD1	16937137	LIM and cysteine-rich domains 1	-1.59	0.0009	0.2647
LOXL3	16899357	lysyl oxidase-like 3	-1.6	0.0109	0.6472
FIBCD1	17099150	fibrinogen C domain containing 1	-1.6	0.02	0.7424
SOCS5	16879791	suppressor of cytokine signaling 5	-1.6	0.001	0.2783
ACKR3	16892826	atypical chemokine receptor 3	-1.6	0.0172	0.7106
EFNB1	17104363	ephrin-B1	-1.6	0.0015	0.3277
ANGPTL2	17098477	angiopoietin like 2	-1.6	0.0098	0.6289
IGFBP5	16908197	insulin like growth factor binding protein 5	-1.6	0.0006	0.2119
TRNP1	16661342	TMF1-regulated nuclear protein 1	-1.6	0.0022	0.3874
THBS3	16693996	thrombospondin 3	-1.61	0.0004	0.1821
TNS1	16908251	tensin 1	-1.61	0.0029	0.4127
HSD17B6	16752682	hydroxysteroid (17-beta) dehydrogenase 6	-1.62	0.0008	0.2362
ASAP3	16683317	ArfGAP with SH3 domain, ankyrin repeat and PH domain 3	-1.62	0.0025	0.4104
PRR15L	16846157	proline rich 15-like	-1.62	0.0032	0.4294
RAET1G	17024685	retinoic acid early transcript 1G	-1.62	0.047	0.8907
VCL	16706200	vinculin	-1.62	0.0001	0.1172
PRAMEF9	16681881	PRAME family member 9; PRAME family member 27; PRAME family member 25	-1.63	0.0247	0.7865
TBC1D19	16965680	TBC1 domain family, member 19	-1.63	0.0006	0.2236
LOC728093	17118058	putative POM121-like protein 1-like; NLR family, apoptosis inhibitory protein pseudogene	-1.63	0.0028	0.4104
LOC441081	17118066	POM121 membrane glycoprotein (rat) pseudogene	-1.63	0.0028	0.4104
LOC102724994	17118127	putative POM121-like protein 1-like	-1.63	0.0028	0.4104
MAST3	16859711	microtubule associated serine/threonine kinase 3	-1.63	0.0382	0.8503
GNG7	16866974	guanine nucleotide binding protein (G protein), gamma 7	-1.63	0.0191	0.734
PSMD3	17117724	proteasome 26S subunit, non-ATPase 3	-1.64	0.0062	0.5534
COMP	16870453	cartilage oligomeric matrix protein	-1.65	0.0004	0.1831
STAT5A	16834273	signal transducer and activator of transcription 5A	-1.65	0.004	0.4701
MIR1180	16842264	microRNA 1180	-1.65	0.0303	0.817
SLC35G4	16850996	solute carrier family 35, member G4	-1.65	0.0157	0.6905
ACTA2	16716350	actin, alpha 2, smooth muscle, aorta	-1.65	0.0002	0.1292
PLEKHF1	16860414	pleckstrin homology domain containing, family F (with FYVE domain) member 1	-1.66	0.0015	0.3277
CNN2	16856350	calponin 2	-1.66	0.0002	0.1292
MIR4756	16920495	microRNA 4756	-1.66	0.009	0.6156
ZNF443	16869141	zinc finger protein 443	-1.67	0.0025	0.4104
ELN	17046998	elastin	-1.68	0.0442	0.8749
TEAD3	17018459	TEA domain family member 3	-1.68	0.0095	0.6187
NREP	16998823	neuronal regeneration related protein	-1.68	0.0006	0.2203
ANK3	16714618	ankyrin 3, node of Ranvier (ankyrin G)	-1.68	0.0003	0.1665
IGHV1-58	16797570	immunoglobulin heavy variable 1-58	-1.69	0.0101	0.6334
ANKH	16994521	ANKH inorganic pyrophosphate transport regulator	-1.69	0.0029	0.4127
RTKN2	16714747	rhotekin 2	-1.69	0.0089	0.6156
OLFML2B	16695741	olfactomedin like 2B	-1.7	0.0022	0.3874
HAPLN1	16997802	hyaluronan and proteoglycan link protein 1	-1.7	0.0015	0.3277
FAHD2CP	16882945	fumarylacetoacetate hydrolase domain containing 2C, pseudogene	-1.71	0.0014	0.3239
SGK223	17074449	homolog of rat pragma of Rnd2	-1.72	0.0004	0.1817
PLEKHH3	16845197	pleckstrin homology domain containing, family H (with MyTH4 domain) member 3	-1.72	0.0275	0.8101
ACVR2A	16886308	activin A receptor type IIA	-1.74	0.0002	0.1392
PLXDC2	16703036	plexin domain containing 2	-1.74	0.0006	0.2131
CLEC18C	16820702	C-type lectin domain family 18, member C; C-type lectin domain family 18, member A	-1.74	0.0283	0.8113
LRRC15	16962911	leucine rich repeat containing 15	-1.75	0.0292	0.8132
TGFB1I1	16818359	transforming growth factor beta 1 induced transcript 1	-1.75	0.0002	0.1392
RBP1	16959805	retinol binding protein 1, cellular	-1.76	0.0032	0.426
TARID	17023795	TCF21 antisense RNA inducing promoter demethylation	-1.77	0.0386	0.8503
HR	17075287	hair growth associated	-1.77	0.033	0.8245
PLAU	16706180	plasminogen activator, urokinase	-1.78	0.0004	0.1817
COL11A1	16690211	collagen, type XI, alpha 1	-1.78	5.47e-05	0.0812
CYP1B1	16896561	cytochrome P450, family 1, subfamily B, polypeptide 1	-1.8	3.71e-05	0.0682
ALDH1B1	17085082	aldehyde dehydrogenase 1 family, member B1	-1.81	0.0041	0.4716
ROGDI	16823636	rogdi homolog	-1.81	0.0018	0.3566
HSPB6	16871467	heat shock protein, alpha-crystallin-related, B6	-1.81	0.0034	0.4405
TET1	16705381	tet methylcytosine dioxygenase 1	-1.82	0.0011	0.2804
ARL4D	16834621	ADP-ribosylation factor like GTPase 4D	-1.82	0.001	0.2783
SERTAD4	16677071	SERTA domain containing 4	-1.83	0.0228	0.7729
PODNL1	16869506	podocan-like 1	-1.84	0.0006	0.2131
SYNC	16684744	syncoilin, intermediate filament protein	-1.84	3.93e-05	0.0682
SCAND2P	16804228	SCAN domain containing 2 pseudogene	-1.85	0.0237	0.779
MAPK8IP3	16814791	mitogen-activated protein kinase 8 interacting protein 3	-1.87	0.0032	0.4279
CMKLR1	16769690	chemerin chemokine-like receptor 1	-1.87	0.0002	0.1468
SULF2	16919962	sulfatase 2	-1.88	6.93e-05	0.0838
CST4	16917949	cystatin S	-1.88	0.0141	0.6756
CSPG4	16811858	chondroitin sulfate proteoglycan 4	-1.88	0.003	0.4189
SNORD12C	16914741	small nucleolar RNA, C/D box 12C	-1.89	0.0306	0.817
ABLIM1	16718622	actin binding LIM protein 1	-1.91	0.0001	0.111
LRRC32	16742384	leucine rich repeat containing 32	-1.95	0.0014	0.3241
ATP10A	16806145	ATPase, class V, type 10A	-1.95	2.54e-05	0.0634
SPDYE18	17058960	speedy/RINGO cell cycle regulator family member E18; speedy/RINGO cell cycle regulator family member E16	-1.96	0.0134	0.6735
ZNF436	16683290	zinc finger protein 436	-1.97	0.0402	0.8624
CD248	16740725	CD248 molecule, endosialin	-1.98	2.57e-05	0.0634
BRINP1	17097797	bone morphogenetic protein/retinoic acid inducible neural-specific 1	-2	7.57e-05	0.0869
SNX30	17088148	sorting nexin family member 30	-2.04	6.5e-05	0.0838
SCX	17073754	scleraxis bHLH transcription factor	-2.07	0.0071	0.5791
PIM1	17008092	Pim-1 proto-oncogene, serine/threonine kinase	-2.1	9.8e-05	0.0945
KLF9	17094761	Kruppel-like factor 9	-2.1	3.96e-05	0.0682
MIR27B	17087109	microRNA 27b; chromosome 9 open reading frame 3; microRNA 23b	-2.14	0.0002	0.1292
TSPAN2	16691314	tetraspanin 2	-2.15	0.0085	0.6117
SERPINB7	16852858	serpin peptidase inhibitor, clade B (ovalbumin), member 7	-2.17	0.0004	0.1831
MT1F	16819252	metallothionein 1F	-2.23	0.0001	0.1075
LINC01614	16890556	long intergenic non-protein coding RNA 1614	-2.24	0.0336	0.8245
TENM2	16991948	teneurin transmembrane protein 2	-2.25	6.42e-05	0.0838
SNORD105B	16858120	small nucleolar RNA, C/D box 105B	-2.27	0.0193	0.7386
IGF1	16769250	insulin-like growth factor 1 (somatomedin C)	-2.27	0.0003	0.1491
CNN1	16858496	calponin 1, basic, smooth muscle	-2.33	0.0006	0.2223
MT1M	16819224	metallothionein 1M	-2.34	0.0098	0.6289
SNORA11	17104049	small nucleolar RNA, H/ACA box 11; MAGE family member D2	-2.44	0.0002	0.1392
ADAMTS16	16982870	ADAM metallopeptidase with thrombospondin type 1 motif 16	-2.51	0.0013	0.3135
SNORA38B	16837226	small nucleolar RNA, H/ACA box 38B	-2.58	0.0041	0.4725
SNORD114-17	16788669	small nucleolar RNA, C/D box 114-17	-2.67	0.028	0.8101
NEAT1	16726880	nuclear paraspeckle assembly transcript 1 (non-protein coding)	-2.68	0.0011	0.2936
CRABP2	16694701	cellular retinoic acid binding protein 2	-2.72	9.72e-06	0.036
LMOD1	16697971	leiomodin 1 (smooth muscle)	-2.83	6.75e-05	0.0838
SLC7A4	16932706	solute carrier family 7, member 4	-3.17	0.0002	0.1392
KCNK15	16914096	potassium channel, two pore domain subfamily K, member 15	-3.37	0.0001	0.095
FLG	16693308	filaggrin	-3.48	1.98e-07	0.004

## Sheet: MSC_CM KIJ265T
Gene expression changes in MSCs treated with CM from KIJ265T cells when compared with MSC treated with CM from RPTEC cells. The table shows results of microarray analysis. N=3 per each experimental variant (MSC treated with CM from KIJ265T, MSC treated with CM from RPTEC)
Gene symbol	ID	Description	FC	p value	FDR p value
IL26	16767254	interleukin 26	4.28	0.017	0.654
ABLIM1	16718666	actin binding LIM protein 1	2.48	0.0214	0.6718
MIR3671	16688210	microRNA 3671	2.37	0.0006	0.556
MIR708	16742742	microRNA 708	2.24	9.83e-06	0.2371
RAB27B	16852463	RAB27B, member RAS oncogene family	2.22	0.0009	0.556
EVI2B	16843162	ecotropic viral integration site 2B	2.09	0.0002	0.5203
SCARNA9	16730104	small Cajal body-specific RNA 9	2.06	0.0072	0.6396
ABCA8	16848123	ATP binding cassette subfamily A member 8	2.06	8.92e-05	0.4304
LNP1	16943328	leukemia NUP98 fusion partner 1	2.04	7.91e-05	0.4236
RPS15A	16824463	ribosomal protein S15a	2	0.0187	0.6675
FKBP1AP1	16876024	FK506 binding protein 1A pseudogene 1	1.91	0.0059	0.6222
ABCA9	16848173	ATP binding cassette subfamily A member 9	1.87	0.0002	0.5203
MIR1245A	16888669	microRNA 1245a	1.86	0.0372	0.7047
ABCC9	16762154	ATP binding cassette subfamily C member 9	1.85	0.0012	0.5639
NUDT11	17111008	nudix hydrolase 11	1.83	0.0153	0.6457
CD44	16723653	CD44 molecule (Indian blood group)	1.83	0.0025	0.5809
DRAM1	16755908	DNA-damage regulated autophagy modulator 1	1.79	0.0039	0.5813
RAB11B-AS1	16868158	RAB11B antisense RNA 1	1.79	0.0019	0.5654
IFT74	17084097	intraflagellar transport 74	1.78	0.0352	0.6992
MIR4530	16872227	microRNA 4530	1.75	0.0145	0.6409
VIT	16879094	vitrin	1.74	0.0005	0.556
ECH1	16861887	enoyl-CoA hydratase 1, peroxisomal	1.74	0.0249	0.6794
SLIT2	16965377	slit guidance ligand 2	1.74	1.74e-05	0.2803
COLEC12	16853399	collectin sub-family member 12	1.72	0.009	0.6406
PDGFRA	16966809	platelet-derived growth factor receptor, alpha polypeptide	1.72	3.92e-05	0.4219
IFIT1	16707196	interferon-induced protein with tetratricopeptide repeats 1	1.71	5.47e-05	0.4219
GDF5OS	16913090	growth differentiation factor 5 opposite strand	1.71	0.014	0.6409
DKK1	16705011	dickkopf WNT signaling pathway inhibitor 1	1.69	0.0002	0.5203
SFTA1P	16711695	surfactant associated 1, pseudogene	1.67	0.0004	0.5203
MIR4520-2	16830193	microRNA 4520-2	1.66	0.0011	0.556
ANKRD36	16883107	ankyrin repeat domain 36; ankyrin repeat domain 36B	1.66	0.0063	0.6267
ECM2	17095899	extracellular matrix protein 2, female organ and adipocyte specific	1.64	0.0003	0.5203
PCDHB14	16990321	protocadherin beta 14	1.63	0.0013	0.5639
IFIT3	16707184	interferon-induced protein with tetratricopeptide repeats 3	1.63	0.0003	0.5203
ADM	16721905	adrenomedullin	1.63	0.0028	0.5809
G2E3	16783047	G2/M-phase specific E3 ubiquitin protein ligase	1.62	0.0342	0.6992
ARL17A	16850319	ADP-ribosylation factor like GTPase 17A	1.62	0.0044	0.5992
MIR1254-1	16705437	microRNA 1254-1	1.62	0.0127	0.6406
IL7	17078434	interleukin 7	1.62	0.0007	0.556
DGKB	17055390	diacylglycerol kinase, beta 90kDa	1.62	0.0041	0.5919
CFI	16978976	complement factor I	1.61	0.0012	0.5639
LY96	17070061	lymphocyte antigen 96	1.61	0.0349	0.6992
ZXDA	17111590	zinc finger, X-linked, duplicated A	1.6	0.0019	0.5654
METTL7A	16751190	methyltransferase like 7A	1.6	0.003	0.5809
DHRSX	17108745	dehydrogenase/reductase (SDR family) X-linked	1.6	0.015	0.6409
DLEU2L	16665558	deleted in lymphocytic leukemia 2-like	1.59	0.0028	0.5809
KITLG	16768270	KIT ligand	1.59	0.0022	0.5809
USP53	16970140	ubiquitin specific peptidase 53	1.58	0.0004	0.5203
C11orf70	16730487	chromosome 11 open reading frame 70	1.57	0.0042	0.5919
GPRC5A	16748529	G protein-coupled receptor, class C, group 5, member A	1.56	0.0046	0.6108
DOCK11	17106438	dedicator of cytokinesis 11	1.56	0.0262	0.6826
FST	16984730	follistatin	1.55	0.0048	0.6161
ZNF836	16875034	zinc finger protein 836	1.55	0.03	0.6885
PDE1A	16906140	phosphodiesterase 1A, calmodulin-dependent	1.55	0.0029	0.5809
SLC2A12	17023799	solute carrier family 2 (facilitated glucose transporter), member 12	1.55	0.0007	0.556
MAPKAPK5-AS1	16770272	MAPKAPK5 antisense RNA 1	1.55	0.0499	0.7132
TGFBR3	16689546	transforming growth factor beta receptor III	1.55	0.0015	0.5639
RAB9A	17101616	RAB9A, member RAS oncogene family	1.55	0.0121	0.6406
LOC494127	17095506	NFYC pseudogene	1.55	0.0119	0.6406
ZDBF2	16889958	zinc finger, DBF-type containing 2	1.53	0.0126	0.6406
FAM133CP	16705116	family with sequence similarity 133, member A pseudogene	1.53	0.0017	0.5639
MIRLET7D	17087006	microRNA let-7d	1.53	0.0299	0.6882
FAXDC2	17002052	fatty acid hydroxylase domain containing 2	1.53	0.0058	0.6171
PTX3	16947357	pentraxin 3, long	1.52	0.0004	0.5203
EVI2A	16843167	ecotropic viral integration site 2A	1.52	7e-05	0.4219
ENPP2	17080516	ectonucleotide pyrophosphatase/phosphodiesterase 2	1.52	0.0038	0.5809
LYST	16700872	lysosomal trafficking regulator	1.51	0.0027	0.5809
OR2A42	17064000	olfactory receptor, family 2, subfamily A, member 42	1.51	0.0027	0.5809
RHPN1-AS1	17082081	RHPN1 antisense RNA 1 (head to head)	1.51	0.0297	0.6882
CH25H	16716371	cholesterol 25-hydroxylase	1.51	0.0063	0.6267
ZNF702P	16875140	zinc finger protein 702, pseudogene	1.51	0.0014	0.5639
ZKSCAN4	17016530	zinc finger with KRAB and SCAN domains 4	1.51	0.0427	0.7098
MIR3198-1	16932023	microRNA 3198-1	1.5	0.0446	0.7098
PLSCR4	16960149	phospholipid scramblase 4	1.5	0.0097	0.6406
SNORA80A	16925023	small nucleolar RNA, H/ACA box 80A	-1.5	0.0278	0.6882
LOC105378947	16679919	proline-rich extensin-like protein EPR1	-1.5	0.0037	0.5809
KRTAP10-7	16923653	keratin associated protein 10-7	-1.51	0.0241	0.6776
PPARGC1A	16974867	peroxisome proliferator-activated receptor gamma, coactivator 1 alpha	-1.51	0.0498	0.7132
SYN3	16934274	synapsin III	-1.51	0.0028	0.5809
SEMA7A	16811638	semaphorin 7A, GPI membrane anchor (John Milton Hagen blood group)	-1.51	0.0006	0.556
HSPA12B	16911026	heat shock 70kD protein 12B	-1.51	0.0016	0.5639
SCX	17073754	scleraxis bHLH transcription factor	-1.52	0.0198	0.6676
DBP	16874005	D site of albumin promoter (albumin D-box) binding protein	-1.52	0.0027	0.5809
MIR646	16915519	microRNA 646	-1.53	0.0097	0.6406
CABP7	16928851	calcium binding protein 7	-1.53	0.0266	0.6826
MIR1910	16828903	microRNA 1910	-1.53	0.0036	0.5809
AQP1	17044862	aquaporin 1 (Colton blood group)	-1.53	0.0023	0.5809
SNORD93	17044199	small nucleolar RNA, C/D box 93	-1.53	0.0096	0.6406
C15orf56	16807337	chromosome 15 open reading frame 56	-1.54	0.0094	0.6406
ADAMTS14	16705754	ADAM metallopeptidase with thrombospondin type 1 motif 14	-1.54	0.0196	0.6676
GADD45B	16856803	growth arrest and DNA-damage-inducible, beta	-1.54	0.007	0.6332
LOXL3	16899357	lysyl oxidase-like 3	-1.54	0.0142	0.6409
CLEC18C	16820702	C-type lectin domain family 18, member C; C-type lectin domain family 18, member A	-1.54	0.0215	0.6718
SIRPA	16910728	signal-regulatory protein alpha	-1.55	0.0016	0.5639
TTYH1	16865276	tweety family member 1	-1.55	0.0057	0.6171
OXT	16910959	oxytocin/neurophysin I prepropeptide	-1.55	0.0304	0.6911
ROGDI	16823636	rogdi homolog	-1.56	0.0034	0.5809
FGF11	16830461	fibroblast growth factor 11	-1.56	0.0034	0.5809
FIBCD1	17099150	fibrinogen C domain containing 1	-1.56	0.028	0.6882
TELO2	16814711	telomere maintenance 2	-1.57	0.0107	0.6406
TGFB1I1	16818359	transforming growth factor beta 1 induced transcript 1	-1.57	0.0005	0.5552
PTGS1	17088760	prostaglandin-endoperoxide synthase 1 (prostaglandin G/H synthase and cyclooxygenase)	-1.58	0.0016	0.5639
ADAMTS10	16868219	ADAM metallopeptidase with thrombospondin type 1 motif 10	-1.58	0.0404	0.7098
RASA4B	17061123	RAS p21 protein activator 4B; RAS p21 protein activator 4	-1.58	0.0359	0.7029
OR8H3	16724773	olfactory receptor, family 8, subfamily H, member 3	-1.59	0.023	0.6745
ATP1B1	16673525	ATPase, Na+/K+ transporting, beta 1 polypeptide	-1.59	0.001	0.556
MIR1234	17082653	microRNA 1234; cleavage and polyadenylation specific factor 1	-1.6	0.0226	0.6745
MEOX1	16845427	mesenchyme homeobox 1	-1.6	0.0387	0.7096
LOC100652871	16928105	glutathione S-transferase theta-4-like	-1.6	0.0171	0.654
PCMTD2	16916270	protein-L-isoaspartate (D-aspartate) O-methyltransferase domain containing 2	-1.6	0.0337	0.6987
SCX	17073705	scleraxis bHLH transcription factor	-1.61	5.09e-05	0.4219
MIR3916	16701531	microRNA 3916	-1.62	0.0016	0.5639
IL11	16875754	interleukin 11	-1.63	0.0146	0.6409
RNU12	16930938	RNA, U12 small nuclear	-1.64	0.0267	0.6834
TCAP	16833827	titin-cap	-1.66	0.004	0.5867
MIR500B	17103750	microRNA 500b	-1.66	0.0034	0.5809
KCNMB1	17002712	potassium channel subfamily M regulatory beta subunit 1	-1.66	0.001	0.556
MIR891A	17114774	microRNA 891a	-1.66	0.0143	0.6409
ZSWIM4	16858865	zinc finger, SWIM-type containing 4	-1.68	0.0047	0.6133
PLAU	16706180	plasminogen activator, urokinase	-1.68	0.0002	0.5203
MIR27B	17087109	microRNA 27b; chromosome 9 open reading frame 3; microRNA 23b	-1.68	0.0011	0.556
PIM1	17008092	Pim-1 proto-oncogene, serine/threonine kinase	-1.69	0.0005	0.556
TPTEP1	16926778	transmembrane phosphatase with tensin homology pseudogene 1	-1.69	0.0358	0.7025
LMCD1	16937137	LIM and cysteine-rich domains 1	-1.7	0.0002	0.5203
SPDYE18	17058960	speedy/RINGO cell cycle regulator family member E18; speedy/RINGO cell cycle regulator family member E16	-1.7	0.0205	0.6676
IGHV1-58	16797570	immunoglobulin heavy variable 1-58	-1.7	0.0073	0.6396
BRINP1	17097797	bone morphogenetic protein/retinoic acid inducible neural-specific 1	-1.71	0.0003	0.5203
TENM2	16991948	teneurin transmembrane protein 2	-1.72	0.0002	0.5203
KLF9	17094761	Kruppel-like factor 9	-1.72	0.0001	0.4505
MIR504	17114604	microRNA 504	-1.72	0.0143	0.6409
MAPK8IP3	16814791	mitogen-activated protein kinase 8 interacting protein 3	-1.74	0.0074	0.6396
GGT2	16932735	gamma-glutamyltransferase 2	-1.75	0.0009	0.556
ALDH1B1	17085082	aldehyde dehydrogenase 1 family, member B1	-1.75	0.0023	0.5809
SLC22A3	17014442	solute carrier family 22 (organic cation transporter), member 3	-1.75	0.0038	0.5809
SLC7A4	16932706	solute carrier family 7, member 4	-1.76	0.0025	0.5809
KLF10	17079910	Kruppel-like factor 10	-1.77	0.0074	0.6406
MCAM	16745281	melanoma cell adhesion molecule	-1.79	0.0037	0.5809
TRBV6-5	17052679	T cell receptor beta variable 6-5; T cell receptor beta joining 2-5	-1.8	0.0023	0.5809
MIR191	16953811	microRNA 191	-1.8	0.0182	0.665
SDHAP3	16994030	succinate dehydrogenase complex subunit A, flavoprotein pseudogene 3	-1.82	0.0297	0.6882
SLC6A17	16668517	solute carrier family 6 (neutral amino acid transporter), member 17	-1.83	0.0117	0.6406
MT1M	16819224	metallothionein 1M	-1.83	0.0143	0.6409
SNORA38B	16837226	small nucleolar RNA, H/ACA box 38B	-1.84	0.0249	0.6794
LOC101927789	16726886	putative ubiquitin-like protein FUBI-like protein ENSP00000310146	-1.9	0.0395	0.7098
MIR4492	16732043	microRNA 4492	-1.91	0.0213	0.6718
MIR4783	16902500	microRNA 4783	-1.92	0.0055	0.6171
HR	17075287	hair growth associated	-1.95	0.0105	0.6406
IGHV2-70	16797595	immunoglobulin heavy variable 2-70	-1.96	0.0037	0.5809
SNORA11	17104049	small nucleolar RNA, H/ACA box 11; MAGE family member D2	-2.01	0.0011	0.556
B4GALNT1	16766627	beta-1,4-N-acetyl-galactosaminyl transferase 1	-2.01	0.0007	0.556
MIR574	16966047	microRNA 574; family with sequence similarity 114, member A1	-2.05	0.0048	0.6133
MIR4688	16724344	microRNA 4688	-2.23	0.0078	0.6406
LRRC15	16962911	leucine rich repeat containing 15	-2.27	0.0032	0.5809
MIR3130-2	16890025	microRNA 3130-2	-2.27	0.0025	0.5809
ADAMTS16	16982870	ADAM metallopeptidase with thrombospondin type 1 motif 16	-2.33	0.0015	0.5639
SNORD105B	16858120	small nucleolar RNA, C/D box 105B	-2.33	0.0181	0.6647
ELN	17046998	elastin	-2.35	0.014	0.6409
CNN1	16858496	calponin 1, basic, smooth muscle	-2.37	0.0004	0.5203
MIR4518	16817918	microRNA 4518	-2.49	0.0387	0.7096
TSPAN2	16691314	tetraspanin 2	-2.7	0.0024	0.5809
EDC4	16820331	enhancer of mRNA decapping 4	-2.92	0.0276	0.6882
MT1F	16819252	metallothionein 1F	-3.01	2.63e-06	0.1268
MIR548T	16972420	microRNA 548t	-3.56	0.0078	0.6406
RNY4P13	16843074	RNA, Ro-associated Y4 pseudogene 13	-3.82	0.0157	0.6465
MIR4635	16993908	microRNA 4635	-4.34	0.0158	0.6474
MIR647	16921400	microRNA 647; uridine-cytidine kinase 1-like 1	-5.04	0.0421	0.7098

## Sheet: MSC_CM KIJ265T and Caki-1
Genes commonly altered in in MSCs treated with CM from Caki-1 cells and KIJ265T cells when compared with MSC treated with CM from RPTEC cells. The table shows results of microarray analysis. N=3 per each experimental variant (MSC treated with CM from KIJ265T, MSC treated with CM from Caki-1, MSC treated with CM from RPTEC)
			MSC_CM Caki-1			MSC_CM KIJ265T
Gene symbol	ID	Description	FC	p value	FDR p value	FC	p value	FDR p value
RAB27B	16852463	RAB27B, member RAS oncogene family	3.76	8.08e-05	0.0878	2.22	0.0009	0.556
ABCA8	16848123	ATP binding cassette subfamily A member 8	2.28	8.38e-05	0.0878	2.06	8.92e-05	0.4304
ABCA9	16848173	ATP binding cassette subfamily A member 9	2.78	2.63e-05	0.0634	1.87	0.0002	0.5203
ABCC9	16762154	ATP binding cassette subfamily C member 9	1.57	0.0242	0.7819	1.85	0.0012	0.5639
CD44	16723653	CD44 molecule (Indian blood group)	1.6	0.0477	0.8907	1.83	0.0025	0.5809
DRAM1	16755908	DNA-damage regulated autophagy modulator 1	3.56	6.6e-05	0.0838	1.79	0.0039	0.5813
RAB11B-AS1	16868158	RAB11B antisense RNA 1	1.52	0.0133	0.6735	1.79	0.0019	0.5654
MIR4530	16872227	microRNA 4530	2.72	0.0106	0.6414	1.75	0.0145	0.6409
SLIT2	16965377	slit guidance ligand 2	2.67	6.42e-07	0.0052	1.74	1.74e-05	0.2803
ECH1	16861887	enoyl-CoA hydratase 1, peroxisomal	1.52	0.0387	0.8503	1.74	0.0249	0.6794
DKK1	16705011	dickkopf WNT signaling pathway inhibitor 1	1.88	0.0003	0.1563	1.69	0.0002	0.5203
MIR1254-1	16705437	microRNA 1254-1	1.64	0.024	0.7815	1.62	0.0127	0.6406
IL7	17078434	interleukin 7	1.52	0.0044	0.4879	1.62	0.0007	0.556
USP53	16970140	ubiquitin specific peptidase 53	1.71	0.0004	0.1821	1.58	0.0004	0.5203
FST	16984730	follistatin	1.52	0.0089	0.6156	1.55	0.0048	0.6161
PTX3	16947357	pentraxin 3, long	1.57	0.0007	0.229	1.52	0.0004	0.5203
CH25H	16716371	cholesterol 25-hydroxylase	1.96	0.0007	0.2353	1.51	0.0063	0.6267
DBP	16874005	D site of albumin promoter (albumin D-box) binding protein	-1.53	0.0047	0.5061	-1.52	0.0027	0.5809
SCX	17073754	scleraxis bHLH transcription factor	-1.55	0.0003	0.1622	-1.52	0.0198	0.6676
SNORD93	17044199	small nucleolar RNA, C/D box 93	-1.52	0.0208	0.756	-1.53	0.0096	0.6406
LOXL3	16899357	lysyl oxidase-like 3	-1.6	0.0109	0.6472	-1.54	0.0142	0.6409
CLEC18C	16820702	C-type lectin domain family 18, member C; C-type lectin domain family 18, member A	-1.74	0.0283	0.8113	-1.54	0.0215	0.6718
FIBCD1	17099150	fibrinogen C domain containing 1	-1.6	0.02	0.7424	-1.56	0.028	0.6882
ROGDI	16823636	rogdi homolog	-1.81	0.0018	0.3566	-1.56	0.0034	0.5809
TGFB1I1	16818359	transforming growth factor beta 1 induced transcript 1	-1.75	0.0002	0.1392	-1.57	0.0005	0.5552
ATP1B1	16673525	ATPase, Na+/K+ transporting, beta 1 polypeptide	-1.5	0.0039	0.4685	-1.59	0.001	0.556
MIR3916	16701531	microRNA 3916	-1.51	0.0053	0.5272	-1.62	0.0016	0.5639
KCNMB1	17002712	potassium channel subfamily M regulatory beta subunit 1	-1.52	0.007	0.5768	-1.66	0.001	0.556
PLAU	16706180	plasminogen activator, urokinase	-1.78	0.0004	0.1817	-1.68	0.0002	0.5203
MIR27B	17087109	microRNA 27b; chromosome 9 open reading frame 3; microRNA 23b	-2.14	0.0002	0.1292	-1.68	0.0011	0.556
PIM1	17008092	Pim-1 proto-oncogene, serine/threonine kinase	-2.1	9.8e-05	0.0945	-1.69	0.0005	0.556
LMCD1	16937137	LIM and cysteine-rich domains 1	-1.59	0.0009	0.2647	-1.7	0.0002	0.5203
IGHV1-58	16797570	immunoglobulin heavy variable 1-58	-1.69	0.0101	0.6334	-1.7	0.0073	0.6396
SPDYE18	17058960	speedy/RINGO cell cycle regulator family member E18; speedy/RINGO cell cycle regulator family member E16	-1.96	0.0134	0.6735	-1.7	0.0205	0.6676
BRINP1	17097797	bone morphogenetic protein/retinoic acid inducible neural-specific 1	-2	7.57e-05	0.0869	-1.71	0.0003	0.5203
KLF9	17094761	Kruppel-like factor 9	-2.1	3.96e-05	0.0682	-1.72	0.0001	0.4505
TENM2	16991948	teneurin transmembrane protein 2	-2.25	6.42e-05	0.0838	-1.72	0.0002	0.5203
MAPK8IP3	16814791	mitogen-activated protein kinase 8 interacting protein 3	-1.87	0.0032	0.4279	-1.74	0.0074	0.6396
ALDH1B1	17085082	aldehyde dehydrogenase 1 family, member B1	-1.81	0.0041	0.4716	-1.75	0.0023	0.5809
SLC7A4	16932706	solute carrier family 7, member 4	-3.17	0.0002	0.1392	-1.76	0.0025	0.5809
KLF10	17079910	Kruppel-like factor 10	-1.55	0.0244	0.782	-1.77	0.0074	0.6406
MCAM	16745281	melanoma cell adhesion molecule	-1.58	0.0402	0.8624	-1.79	0.0037	0.5809
MT1M	16819224	metallothionein 1M	-2.34	0.0098	0.6289	-1.83	0.0143	0.6409
SNORA38B	16837226	small nucleolar RNA, H/ACA box 38B	-2.58	0.0041	0.4725	-1.84	0.0249	0.6794
HR	17075287	hair growth associated	-1.77	0.033	0.8245	-1.95	0.0105	0.6406
B4GALNT1	16766627	beta-1,4-N-acetyl-galactosaminyl transferase 1	-1.54	0.0127	0.6701	-2.01	0.0007	0.556
SNORA11	17104049	small nucleolar RNA, H/ACA box 11; MAGE family member D2	-2.44	0.0002	0.1392	-2.01	0.0011	0.556
MIR574	16966047	microRNA 574; family with sequence similarity 114, member A1	-1.54	0.0335	0.8245	-2.05	0.0048	0.6133
LRRC15	16962911	leucine rich repeat containing 15	-1.75	0.0292	0.8132	-2.27	0.0032	0.5809
SNORD105B	16858120	small nucleolar RNA, C/D box 105B	-2.27	0.0193	0.7386	-2.33	0.0181	0.6647
ADAMTS16	16982870	ADAM metallopeptidase with thrombospondin type 1 motif 16	-2.51	0.0013	0.3135	-2.33	0.0015	0.5639
ELN	17046998	elastin	-1.68	0.0442	0.8749	-2.35	0.014	0.6409
CNN1	16858496	calponin 1, basic, smooth muscle	-2.33	0.0006	0.2223	-2.37	0.0004	0.5203
TSPAN2	16691314	tetraspanin 2	-2.15	0.0085	0.6117	-2.7	0.0024	0.5809
MT1F	16819252	metallothionein 1F	-2.23	0.0001	0.1075	-3.01	2.63e-06	0.1268
