# Supplementary material for: Renal cancer secretome induces migration of mesenchymal stromal cells
Source: Stem Cell Res Ther. 2023 Aug 10;14:200. doi: 10.1186/s13287-023-03430-4 (PMC10413545; doi:10.1186/s13287-023-03430-4)
Supplement: Supplementary file 6 — Additional file 6: Table S6. The results of IPA predictions of the upstream regulators in MSCs treated with CM from RCC cell lines. [file 13287_2023_3430_MOESM6_ESM.xls]

## Sheet: Supplementary Table...
Supplementary Table S6. The results of IPA predictions of the upstream regulators in MSCs treated with CM from ccRCC cell lines.
		MSC_CM Caki-1: Predicted upstream regulators in MSCs treated with CM from Caki-1.
		MSC_CM KIJ265T: Predicted upstream regulators in MSCs treated with CM from KIJ265T.

## Sheet: MSC_CM Caki-1
Predicted upstream regulators in MSCs treated with CM from Caki-1.
© 2000-2021 QIAGEN. All rights reserved.
Upstream Regulator	Expr Fold Change	Molecule Type	Predicted Activation State	Activation z-score	p-value of overlap	Target Molecules in Dataset	Mechanistic Network
IL1B		cytokine	Activated	6,530	1,45E-31	ACTA2,ANGPTL2,ANKH,BDKRB1,BMP2,C3,CCL2,CCL5,CCL7,CCNA2,CCND1,CD44,CD82,CFB,CLDN1,CTSS,CXCL2,CXCL3,CXCL5,CXCL6,CXCL8,CYP1B1,CYP7B1,DBP,ELN,FGFR2,FOSL1,FST,G0S2,GYS1,HSD11B1,ICAM1,IGF1,IGFBP5,IKBKE,IL6,IL7,IRAK2,IRAK3,KLF10,MMP1,MMP10,MMP12,MMP3,MMP8,MT2A,NEAT1,NFKBIA,NFKBIZ,OSGIN2,PAPPA,PHLDA1,PIM1,PLAU,PLXDC2,PTGES,PTX3,RELB,SCX,SERPINB2,SOD2,SPP1,STAT5A,TFPI2,TIMP4,TNFAIP3,TNFAIP6,TNFRSF11B,TNFR…	134 (16)
TNF		cytokine	Activated	6,361	8,15E-31	ACKR3,ACTA2,ANK3,B4GALNT1,BDKRB1,BDKRB2,BMP2,C15orf48,C1QTNF1,C3,CA12,CBR3,CCL2,CCL5,CCL7,CCND1,CD44,CD82,CFB,CH25H,CMKLR1,CNN1,CTSS,CXCL2,CXCL3,CXCL5,CXCL6,CXCL8,CYP1B1,CYP7B1,DAXX,DKK1,DUSP6,ECH1,ESM1,FGFR2,FOSL1,FST,G0S2,GFPT2,GPRC5B,HAPLN1,HSD11B1,ICAM1,IGF1,IGFBP5,IKBKE,IL6,IL7,IRAK2,IRAK3,ITGA2,KIF20A,KLF10,KYNU,LRIG1,MCAM,MGP,MMP1,MMP10,MMP12,MMP3,MMP8,MT2A,NEAT1,NFKBIA,NFKBIZ,OLFML2B,PAPP…	136 (16)
lipopolysaccharide		chemical drug	Activated	5,871	3,44E-20	ACKR3,ACTA2,ACVR2A,ADGRE2,ANGPTL2,AURKB,BDKRB1,BMP2,C3,CCL2,CCL5,CCL7,CCNB1,CCND1,CD44,CFB,CH25H,CLDN1,CSPG4,CXCL2,CXCL3,CXCL5,CXCL6,CXCL8,CYP7B1,DAXX,DRAM1,FST,G0S2,GYS1,ICAM1,IGF1,IGFBP5,IKBKE,IL6,IL6ST,IL7,IRAK2,IRAK3,KLF10,KYNU,LACC1,LIPG,MKI67,MMP1,MMP10,MMP12,MMP3,MMP8,MT2A,MYL9,NFKBIA,NFKBIZ,OLFML2B,PHLDA1,PIM1,PLAU,PLK1,POU2F2,PTGES,PTX3,RASSF2,RELB,SERPINB2,SLC16A3,SLC39A14,SOD2,SPP1,STA…	151 (13)
molybdenum disulfide		chemical reagent	Activated	5,292	7,90E-24	ACTA2,ALDH1B1,BDKRB1,CCL2,CD248,CFB,CNN1,COL11A1,CXCL8,DKK1,DUSP6,ELN,ESM1,FLG,HAPLN1,IGFBP5,LMCD1,LMOD1,LPXN,NREP,PHLDA1,SERPINB2,SPP1,STEAP1,SYNPO2,TENM2,TFPI2,TNS1
poly rI:rC-RNA		biologic drug	Activated	5,043	1,36E-15	BMP2,BNIP3,BUB1,C3,CCL2,CCL5,CCNA2,CD44,CENPF,CFB,CXCL2,CXCL3,CXCL6,CXCL8,DAXX,FOSL1,ICAM1,IGF1,IKBKE,IL6,IRAK2,KYNU,LIPG,MKI67,MMP1,MMP3,NFKBIA,NFKBIZ,PHLDA1,PIM1,PLAU,RELB,SERPINB2,SOD2,TFPI2,TIPARP,TNFAIP3,TNFAIP6,TNFRSF11B,ZC3H12A	123 (15)
IL1		group	Activated	4,904	9,58E-16	BMP2,C3,CBR3,CCL2,CCL5,CFB,CXCL2,CXCL3,CXCL5,CXCL8,FST,HSD11B1,ICAM1,IGF1,IL6,IL7,KYNU,MMP1,MMP10,MMP3,RELB,SERPINB2,SOD2,TNFAIP3,TNFAIP6,TNFRSF11B,TNFRSF1B,UGCG	124 (13)
tetradecanoylphorbol acetate		chemical drug	Activated	4,887	5,70E-19	AMIGO2,AURKA,AURKB,BMP2,C3,CCL2,CCL5,CCNA2,CCND1,CD44,CH25H,CLDN1,CXCL2,CXCL3,CXCL6,CXCL8,DBP,DTL,DUSP6,EPHA4,FOSL1,FST,GRK5,HAPLN1,HJURP,HSD11B1,ICAM1,IGF1,IGFBP5,IKBKE,IL6,IRAK3,ITGA2,LIPG,MMP1,MMP10,MMP12,MMP3,MMP8,MT2A,NFKBIA,PIM1,PLAU,POU2F2,PTGES,RELB,SBSN,SERPINB2,SERPINB7,SOD2,SPP1,STC1,TFPI2,TNFAIP3,TNFAIP6,TNFRSF11B,TNFRSF1B,UGCG,VCL	129 (19)
NFkB (complex)		complex	Activated	4,855	2,79E-24	ACKR3,ALDH1B1,BMP2,C3,CBR3,CCL2,CCL5,CCL7,CCNB1,CCND1,CD44,CD82,CFB,CXCL2,CXCL3,CXCL5,CXCL6,CXCL8,DAXX,DBP,FST,G0S2,GFPT2,GRK5,ICAM1,IKBKE,IL6,KYNU,MMP1,MMP3,NFKBIA,NFKBIZ,PLAU,PLK1,POU2F2,PTGES,PTX3,RELB,SERPINB2,SLC16A3,SLIT2,SOD2,SPP1,STAT5A,TFPI2,TNFAIP3,TNFAIP6,TNFRSF11B,WTAP,ZC3H12A	128 (16)
ERK1/2		group	Activated	4,668	4,41E-14	BMP2,C3,CACNA1C,CCL2,CCL5,CCL7,CCND1,CD44,CXCL3,CXCL5,CXCL6,CXCL8,DKK1,FGFR2,FOSL1,GRK5,ICAM1,IL6,ITGA2,MMP1,MMP12,MMP3,PLAU,PTGES,SBSN,SPP1	115 (17)
TLR4		transmembrane receptor	Activated	4,441	4,89E-12	BMP2,C3,CCL2,CCL5,CD44,CFB,CXCL2,CXCL3,CXCL6,CXCL8,DAXX,ICAM1,IL6,IRAK3,MMP1,NFKBIA,NFKBIZ,PTGES,PTX3,RELB,SOD2,SPP1,STAT5A,TNFAIP3,UGCG,ZC3H12A	106 (13)
MYD88		other	Activated	4,389	1,36E-16	C3,CCL2,CCL5,CD44,CH25H,CXCL2,CXCL3,CXCL6,CXCL8,DAXX,ICAM1,IGF1,IGFBP5,IKBKE,IL6,IL7,MKI67,MMP10,MMP8,NFKBIA,NFKBIZ,PTGES,RELB,SLC16A3,SPP1,TNFAIP3,ZC3H12A	123 (14)
Vegf		group	Activated	4,324	1,20E-23	ACKR3,ACOT2,ACTA2,ANGPTL2,AURKA,AURKB,BMP2,BUB1,C1QTNF1,CCL7,CD44,CDKN3,CENPF,CLDN1,CNN1,CXCL8,DUSP6,ELN,EPHA4,ESM1,FOSL1,FST,GPRC5B,GRB14,GRK5,ICAM1,IL6,IL6ST,ITGA2,KIF11,KIF22,LRIG1,MAD2L1,MGP,MKI67,MMP10,NDC80,PHLDA1,PLAU,PLK1,SERPINB2,STC1,TMEM158,TNFRSF11B,UBE2C,UGCG	162 (23)
salmonella minnesota R595 lipopolysaccharides		chemical - endogenous non-mammalian	Activated	4,293	1,60E-15	CCL2,CCL5,CCL7,CH25H,CXCL2,CXCL3,CXCL5,CXCL6,CXCL8,FOSL1,ICAM1,IKBKE,IL6,MKI67,NFKBIA,NFKBIZ,RELB,SERPINB2,TNFAIP3	114 (12)
IL1A		cytokine	Activated	4,224	1,94E-21	C3,CCL2,CCL5,CD44,CXCL2,CXCL3,CXCL5,CXCL6,CXCL8,FOSL1,HSD11B1,ICAM1,IGF1,IGFBP5,IL6,MCAM,MMP1,MMP10,MMP12,MMP3,MT2A,NFKBIA,NFKBIZ,PLAU,PTGES,PTX3,SOD2,SPP1,TNFAIP3,TNFRSF11B,ZC3H12A	123 (16)
IKBKB		kinase	Activated	4,142	6,38E-25	AURKB,BMP2,C3,CCL2,CCL5,CCNA2,CCND1,CD44,CH25H,CLDN1,CXCL2,CXCL3,CXCL5,CXCL6,CXCL8,CYP1B1,CYP7B1,DUSP6,GRK5,ICAM1,IL6,KIF20A,MGP,MMP1,MMP3,NFKBIA,PLAU,PLK1,PTX3,RBP1,RELB,SERPINB2,SOD2,TNFAIP3,TNFRSF11B,TNFRSF1B	99 (15)
TICAM1		other	Activated	3,931	1,41E-11	CCL2,CCL5,CFB,CH25H,CXCL2,CXCL3,CXCL6,CXCL8,ICAM1,IKBKE,IL6,MKI67,NFKBIA,NFKBIZ,RELB,TNFAIP3	92 (15)
LDL		complex	Activated	3,901	2,77E-12	BMP2,C3,CCL2,CCL5,CCND1,CXCL2,CXCL3,CXCL6,CXCL8,G0S2,ICAM1,IGF1,IL6,IRAK3,MKI67,MMP1,MMP12,MMP3,MMP8,PLAU,SOD2,TNFAIP3,TNFAIP6	126 (16)
TLR3		transmembrane receptor	Activated	3,899	3,62E-09	C3,CCL2,CCL5,CFB,CPM,CXCL2,CXCL3,CXCL8,ICAM1,IL6,LIPG,MMP1,NFE2L3,NFKBIZ,PHLDA1,PTGES,PTX3,TNFRSF1B	117 (16)
IL17A		cytokine	Activated	3,862	6,11E-16	ACTA2,C15orf48,C3,CCL2,CCL5,CCL7,CCND1,CXCL2,CXCL3,CXCL5,CXCL6,CXCL8,CYP7B1,FOSL1,ICAM1,IL6,MMP1,MMP3,MMP8,NFKBIZ,PLAU,TIMP4,TNFAIP3,TNFRSF11B,TNFRSF1B,ZC3H12A	142 (16)
TLR9		transmembrane receptor	Activated	3,856	3,62E-08	CCL5,CCNA2,CCNB1,CCND1,CPM,CXCL2,CXCL3,CXCL6,CXCL8,ICAM1,IL6,LIPG,NFKBIZ,PHLDA1,TNFRSF1B,UGCG	122 (16)
IL33		cytokine	Activated	3,827	5,89E-14	ATP10A,CCL2,CCL5,CCND1,CD82,CXCL2,CXCL3,CXCL8,G0S2,ICAM1,IKBKE,IL6,IRAK3,MMP12,NFKBIA,NFKBIZ,NT5E,POU2F2,RELB,SERPINB2,SOD2,STAT5A,TNFAIP3,TNFRSF1B,ZC3H12A	108 (15)
APP		other	Activated	3,782	2,24E-11	ACTA2,ATP1B1,C3,CA12,CCL2,CCL5,CCL7,CCND1,CD44,CD82,CH25H,CLDN1,CRABP2,CXCL2,CXCL3,CXCL5,CXCL6,CXCL8,DAXX,DKK1,ECH1,ELN,ICAM1,IGF1,IGFBP5,IL6,IL6ST,IL7,ITGA2,KYNU,LRP5,MMP1,MMP10,MMP12,MMP3,MMP8,PLAU,PLK1,RASSF2,SLIT2,SOD2	137 (16)
RELA		transcription regulator	Activated	3,751	6,06E-15	ACTA2,BMP2,C3,CCL2,CCL5,CCND1,CD44,CFB,CXCL2,CXCL3,CXCL5,CXCL6,CXCL8,ELN,GRK5,ICAM1,IGF1,IKBKE,IL6,KLF10,MMP1,MMP3,NFKBIA,PLAU,PLK1,PTGES,PTX3,RELB,SOD2,STAT5A,TFPI2,TNFAIP3,TNFRSF11B	118 (16)
TNFSF12		cytokine	Activated	3,702	1,11E-11	CCL2,CCL5,CCND1,CXCL2,CXCL3,CXCL6,CXCL8,ICAM1,IL6,MMP1,MMP10,MMP12,MMP3,NFKBIA,PTX3	110 (16)
IKBKG		kinase	Activated	3,634	1,02E-15	BMP2,C3,CCL5,CH25H,CXCL2,CXCL3,CXCL6,CXCL8,CYP7B1,DUSP6,ICAM1,IKBKE,IL6,MGP,NFKBIA,PTX3,RELB,SERPINB2,TNFAIP3,TNFRSF1B	121 (15)
HGF		growth factor	Activated	3,625	1,45E-26	ACKR3,ACTA2,ANGPTL2,ANK3,AURKA,AURKB,BMP2,BUB1,CCL2,CCL5,CCL7,CCND1,CD44,CDKN3,CENPF,CXCL2,CXCL8,DUSP6,EPHA4,ESM1,FOSL1,GRB14,GRK5,ICAM1,IGF1,IL6,IL6ST,ITGA2,KIF11,KIF22,MAD2L1,MKI67,MMP1,MMP10,MMP8,NDC80,PHLDA1,PIM1,PLAU,PLK1,SERPINB2,SOD2,SPP1,STC1,TMEM158,TNFAIP3,TNFAIP6,UBE2C	143 (20)
TLR2		transmembrane receptor	Activated	3,616	8,60E-08	ACTA2,BMP2,CCL2,CCL5,CXCL2,CXCL3,CXCL6,CXCL8,ICAM1,IL6,IRAK3,MMP1,MMP3,PTX3	108 (13)
FOXO1		transcription regulator	Activated	3,615	7,62E-07	ASPM,BNIP3,CCNA2,CCNB1,CCND1,CENPF,CH25H,COMP,CXCL8,CYP7B1,DLGAP5,DNM3OS,FST,ICAM1,IGF1,IL6,KIF11,MMP1,MMP3,SERPINB2,SOD2,SPC25	138 (20)
Ige		complex	Activated	3,551	1,35E-07	C3,CCL2,CCL5,CXCL2,CXCL3,CXCL8,DUSP6,ICAM1,IKBKE,IL6,NFKBIA,PTX3,RELB,SERPINB2,SPP1,STAT5A,TNFRSF11B,TNFRSF1B,UGCG	121 (13)
CD3		complex	Activated	3,492	7,95E-03	CCL5,CCND1,CD44,CENPF,CH25H,CXCL8,GYS1,ICAM1,IGF1,IGFBP5,IL6,NFKBIA,NLRP1,PYGL,RELB,TFPI2,TNFAIP3	104 (16)
PTGS2		enzyme	Activated	3,465	2,10E-09	CCL2,CCL5,CCND1,CD44,CXCL3,CXCL5,CXCL8,CYP1B1,ICAM1,IGF1,IL6,MKI67,MMP1,STC1,TET1,TNFAIP6	138 (23)
CHUK		kinase	Activated	3,441	1,22E-24	ACKR3,BMP2,C3,CCL2,CCL5,CCNB1,CCND1,CH25H,CLDN1,CXCL2,CXCL3,CXCL6,CXCL8,CYP7B1,DUSP6,ICAM1,IL6,KLF10,MGP,MMP10,MMP3,NFKBIA,PLAU,PLK1,PTX3,RBP1,RELB,SERPINB2,SPP1,TNFAIP3,TNFRSF11B,TNFRSF1B	95 (14)
MIF		cytokine	Activated	3,404	1,15E-08	ACTA2,CCL2,CCND1,CD44,CXCL2,CXCL3,CXCL8,ICAM1,IL6,IL6ST,IL7,MMP1,MMP3	142 (16)
peptidoglycan		chemical - endogenous non-mammalian	Activated	3,381	2,31E-08	CCL2,CCL5,CXCL2,CXCL3,CXCL5,CXCL6,CXCL8,ICAM1,IL6,MMP1,MMP3,SOD2	107 (15)
resiquimod		chemical drug	Activated	3,376	3,37E-10	C3,CCL2,CCL5,CD44,CXCL2,CXCL3,CXCL8,ICAM1,IL6,IL7,IRAK2,IRAK3,NFKBIA,NFKBIZ,PLAU,PTX3,RELB,SOD2,SPP1,TNFAIP3,ZC3H12A	101 (15)
TLR7		transmembrane receptor	Activated	3,370	1,81E-11	CCL2,CCL5,CCNB1,CCND1,CD44,CXCL2,CXCL3,CXCL8,DKK1,ESM1,FOSL1,ICAM1,IL6,NFKBIA,PLAU,PTX3,SOD2,TNFAIP3,ZC3H12A	122 (14)
HMGB1		transcription regulator	Activated	3,365	3,07E-10	CCL2,CXCL2,CXCL3,CXCL5,CXCL6,CXCL8,ICAM1,IL6,MMP1,MMP3,PTGES,RELB	97 (14)
TRAF2		enzyme	Activated	3,361	8,31E-11	AURKA,AURKB,CCL2,CCL5,CCNB1,CXCL3,CXCL8,ICAM1,IKBKE,IL6,PLK1,PYGL,TNFAIP3	119 (17)
EGF		growth factor	Activated	3,325	1,11E-14	ACOT2,AURKA,AURKB,CCL2,CCNB1,CCND1,CD44,CRABP2,CSPG4,CXCL2,CXCL5,CXCL6,CXCL8,DUSP6,FOSL1,FST,GATA6,GFPT2,ICAM1,IGF1,IGFBP5,IL6,ITGA2,KLF10,MAD2L1,MAP3K5,MMP1,MMP10,MMP12,MMP3,PLAU,PTGES,SERPINB2,SPP1,TFPI2,TNFAIP3,TNFRSF11B,VCL	115 (20)
OSM		cytokine	Activated	3,264	2,30E-13	ACOT2,ACTA2,CCL2,CCL5,CCND1,CH25H,CPM,CXCL2,CXCL3,CXCL5,CXCL6,CXCL8,CYP1B1,FLG,FOSL1,GAS7,HSD11B1,ICAM1,IL6,IL6ST,IL7,KLF10,MAGED2,MMP1,MMP10,MMP3,MMP8,MT2A,NMB,PLAU,PTGES,PYGL,SLC16A3,SPP1,TNFRSF11B	138 (18)
NOD2		other	Activated	3,260	3,07E-10	BMP2,CCL2,CCL5,CXCL2,CXCL3,CXCL8,ICAM1,IL6,NFKBIA,PTGES,SOD2,TNFAIP3	97 (17)
IFNG		cytokine	Activated	3,256	1,44E-15	ABCA6,ACTA2,ATP1B1,BUB1,C3,CCL2,CCL5,CCL7,CCNA2,CCND1,CD44,CFB,CH25H,CTSS,CXCL2,CXCL3,CXCL5,CXCL6,CXCL8,DAXX,DBP,DKK1,ELN,ESM1,GNG7,GPRC5B,HOXD4,ICAM1,IGF1,IKBKE,IL6,IL7,IRAK2,KLF10,KYNU,MMP1,MMP10,MMP12,MMP3,MT1F,NEAT1,NFE2L3,NFKBIA,NFKBIZ,PAPPA,PHLDA1,PIM1,PLAU,PTGES,PTX3,RELB,SLC16A3,SOD2,SPP1,TIMP4,TMEM158,TNFAIP6,TNFRSF11B,TNFRSF1B,UBE2C	153 (15)
EGR1		transcription regulator	Activated	3,222	3,83E-07	ACTA2,CCL2,CCND1,CD44,CXCL2,CXCL3,CXCL6,CXCL8,FOSL1,ICAM1,PLAU,PTGES,SOD2,SPP1	110 (19)
STAT1		transcription regulator	Activated	3,218	2,62E-04	C3,CCL2,CCL5,CCND1,CFB,CH25H,CTSS,CXCL2,CXCL3,CXCL8,ICAM1,IGF1,IL6,PIM1	133 (18)
CD28		transmembrane receptor	Activated	3,212	3,27E-04	CCND1,CENPF,CH25H,CXCL2,CXCL8,GYS1,IGFBP5,IL6,IL7,NFKBIA,SLC16A3,TFPI2,TNFAIP3,TNFRSF1B	125 (19)
lysophosphatidylinositol		chemical - endogenous mammalian	Activated	3,162	1,38E-09	C3,CCL2,CFB,CXCL3,CXCL5,CXCL6,CXCL8,ICAM1,SOD2,STC1	94 (13)
CKAP2L		other	Activated	3,162	4,81E-09	AURKB,BUB1,CCNB1,CENPF,KIF20A,MAD2L1,NDC80,PLK1,SPC25,UBE2C
Tnf (family)		group	Activated	3,154	5,32E-12	CCL2,CCL5,CCND1,CXCL3,CXCL8,DKK1,ESM1,FST,HSD11B1,ICAM1,IGF1,IKBKE,IL6,NFKBIA,NT5E,TNFAIP3,TNFRSF1B	112 (20)
FOXM1		transcription regulator	Activated	3,152	2,60E-09	ACTA2,AURKA,AURKB,CCNA2,CCNB1,CCND1,CDKN3,CENPF,IGF1,IL6,KIF20A,MKI67,PLK1,PRR11,SOD2	149 (22)
JUN		transcription regulator	Activated	3,139	9,39E-16	ACTA2,ANGPTL2,C3,CCL2,CCNA2,CCND1,CD44,CXCL3,CXCL5,CXCL8,CYP1B1,DKK1,DUSP6,FOSL1,ICAM1,IL6,IRAK3,MMP1,MMP10,MMP12,MMP3,MMP8,MT2A,NFKBIA,NFKBIZ,PIM1,PLAU,PTGES,PTX3,RELB,SERPINB2,SOD2,SPP1,SULF2,SVIL	152 (20)
E. coli B4 lipopolysaccharide		chemical toxicant	Activated	3,135	1,24E-07	CCL2,CCL5,CLDN1,CXCL2,CXCL3,CXCL6,CXCL8,ICAM1,IL6,IRAK3,NFKBIA,PIM1,PTGES,RELB,SOD2,TNFAIP3,TNFRSF1B	104 (14)
E. coli B5 lipopolysaccharide		chemical - endogenous non-mammalian	Activated	3,129	3,58E-10	ACKR3,CCL2,CCL5,CCND1,CD44,CXCL2,CXCL3,CXCL6,CXCL8,HSD11B1,ICAM1,IL6,IL6ST,IL7,IRAK3,NFKBIA,PHLDA1,SOD2,SPP1,TNFAIP3	145 (13)
IL22		cytokine	Activated	3,118	2,60E-10	ACTA2,C3,CCL5,CCND1,CLDN1,CXCL2,CXCL3,CXCL5,CXCL6,CXCL8,FLG,IL6,MMP1,MMP3,SOD2	127 (15)
carrageenan		chemical drug	Activated	3,104	5,39E-10	BDKRB1,CCL5,CXCL2,CXCL3,CXCL8,FOSL1,ICAM1,IL6,NFKBIA,PTGES	119 (14)
TREM1		transmembrane receptor	Activated	3,101	1,01E-15	ACKR3,ATP1B1,CCL5,CCL7,CFB,CXCL2,CXCL3,CXCL5,CXCL8,DTL,FOSL1,HECW2,IL6,MMP1,MMP10,MT1F,MT1M,NFKBIA,NT5E,PHLDA1,SERPINB2,SPP1,TFPI2,TMEM158	127 (23)
Jnk		group	Activated	3,100	4,76E-11	ACTA2,CCL2,CCL5,CCND1,CD44,CXCL3,CXCL6,CXCL8,DKK1,ICAM1,IGF1,IL6,MMP1,MMP12,MMP3,PLAU,PTGES,RBP1,SOD2	132 (15)
CSF2		cytokine	Activated	3,093	1,63E-13	AURKA,BUB1,C3,CCL2,CCNA2,CCNB1,CCND1,CXCL2,CXCL3,CXCL8,DUSP6,ELN,FOSL1,HJURP,ICAM1,IGF1,IL6,IRAK3,KIF11,MKI67,MMP1,MMP8,NFKBIA,PIM1,PLAU,PLK1,RELB,SOD2,SPC25,SPP1,TNFAIP3,TNFRSF1B,UBE2C	131 (20)
Tlr		group	Activated	3,084	9,67E-07	CCL2,CCL5,CXCL3,CXCL8,ICAM1,IL6,IRAK3,NFKBIA,TNFAIP3,ZC3H12A	96 (19)
AREG		growth factor	Activated	3,062	8,46E-13	AURKB,C3,CCNA2,CCNB1,CCND1,CENPF,HJURP,IL6,KIF20A,MKI67,MMP1,PLAU,PLK1,PTX3,TNFAIP6	166 (26)
diethylstilbestrol		chemical drug	Activated	3,060	1,74E-10	AURKB,C3,CCNA2,CCND1,CENPF,CFB,COMP,CRABP2,CXCL6,DUSP6,GATA6,IGF1,KIF11,KIF22,MAD2L1,MGP,MKI67,MMP8,PIM1,SERPINB2,STAT5A,SULF1	132 (18)
SPP1	2,100	cytokine	Activated	3,049	3,88E-11	AURKA,CCL2,CCL5,CCND1,CD44,CXCL2,CXCL3,CXCL5,CXCL6,CXCL8,FGFR2,ICAM1,IGF1,IL6,ITGA2,MMP1,PLAU,SPP1	110 (17)
CD36		transmembrane receptor	Activated	3,049	2,62E-10	CCL5,CXCL3,CXCL5,CXCL6,CXCL8,ICAM1,IL6,MMP1,MMP10,MMP3,PLAU,SERPINB2,TNFRSF11B	138 (20)
PRKCD		kinase	Activated	3,047	8,84E-12	BNIP3,CCL2,CCL5,CCL7,CCNA2,CCND1,CXCL8,DUSP6,FOSL1,HJURP,ICAM1,IL6,LIPG,MMP12,NFKBIA,RELB,SERPINB2,TNFRSF11B,UGCG	123 (18)
FN1		enzyme	Activated	3,037	6,80E-09	ACTA2,CCL2,CCL5,CCND1,CXCL2,CXCL3,CXCL5,CXCL8,IL6,IL7,MGP,MMP1,MMP3,NFKBIA,PLAU,RASSF2,SPP1	132 (16)
C5		cytokine	Activated	3,010	8,06E-10	ACTA2,CCL2,CCL5,CCL7,CCND1,CXCL2,CXCL3,CXCL8,ICAM1,IL6,MMP1,MMP3,NFKBIA,TNFAIP3	111 (19)
F2		peptidase	Activated	2,996	1,03E-14	ACTA2,ALDH1B1,CBR3,CCL2,CCNA2,CCND1,CD44,CXCL3,CXCL8,ESM1,FOSL1,ICAM1,IGF1,IGFBP5,IL6,LMCD1,MAP3K5,MMP1,MMP10,NFKBIA,RELB,SLIT2,SOD2,TFPI,TFPI2,TNFAIP3	103 (17)
PDGF BB		complex	Activated	2,991	1,60E-14	ACKR3,ACTA2,BDKRB1,BDKRB2,C3,CCL2,CCL7,CCND1,CD44,CNN1,CXCL2,CXCL8,DUSP6,ELOVL2,FOSL1,GFPT2,IGF1,IL6,KLF10,MMP1,MMP12,MMP3,PHLDA1,PIM1,PLAU,RBP1,SOD2,TNFAIP3	132 (18)
IL18		cytokine	Activated	2,985	7,34E-07	CCL2,CCL5,CD44,CXCL3,CXCL8,ICAM1,IL6,MMP1,MMP3,NFKBIZ,RAET1G,SPP1,TNFRSF11B	137 (17)
Pam3-Cys-Ser-Lys4		chemical reagent	Activated	2,982	1,97E-12	BDKRB2,CCL2,CCL5,CLDN1,CXCL2,CXCL3,CXCL6,CXCL8,ICAM1,IL6,MMP1,MMP3,NFKBIA,NFKBIZ,PTGES,RELB,SLC16A3,STAT5A	94 (13)
phytohemagglutinin		chemical drug	Activated	2,962	3,51E-05	CCL2,CCL5,CD44,CPM,CXCL8,GYS1,ICAM1,IL6,KCNMB1,MMP12,NT5E,PLK1,SPP1,STAT5A,TFPI	139 (21)
FOXL2		transcription regulator	Activated	2,948	8,46E-13	BMP2,CH25H,CPM,CXCL2,CXCL3,CXCL6,ESM1,FST,GPRC5B,ICAM1,IGF1,IL6,SERPINB2,SOD2,TNFAIP3	112 (12)
MAP3K14		kinase	Activated	2,946	8,40E-09	ACTA2,CCL5,CD44,CXCL2,CXCL8,ICAM1,IL6,NFKBIA,RELB,TNFAIP3,TNFAIP6	91 (12)
IL17F		cytokine	Activated	2,943	6,01E-15	CCL2,CXCL2,CXCL3,CXCL5,CXCL6,CXCL8,ICAM1,IGF1,IL6,MMP1,MMP3,TNFRSF1B	111 (16)
ERK		group	Activated	2,939	1,41E-10	ACTA2,CCL2,CCND1,CXCL2,CXCL6,CXCL8,FOSL1,FST,ICAM1,IL6,KLF10,KYNU,MCAM,MMP1,MMP3,NFKBIZ,PLAU,PTGES,SERPINB2,UGCG	148 (20)
TNFSF11		cytokine	Activated	2,932	1,06E-11	AURKA,CCL2,CCL5,CCND1,CD44,CXCL3,CXCL8,FOSL1,ICAM1,IGF1,IKBKE,IL6,MMP1,NFKBIA,NFKBIZ,PIM1,PLK1,RELB,SOD2,SPP1,TNFRSF11B,TNFRSF1B	127 (15)
E. coli lipopolysaccharide		chemical - endogenous non-mammalian	Activated	2,931	3,08E-07	CCL2,CCL5,CXCL2,CXCL3,CXCL5,CXCL6,CXCL8,ICAM1,IL6	107 (15)
CD40		transmembrane receptor	Activated	2,924	1,14E-07	CCL2,CCL5,CCNA2,CCND1,CD44,CXCL8,DUSP6,ICAM1,IL6,KLF9,MMP3,NFKBIA,PIM1,TNFAIP3,TNFRSF11B	120 (16)
TRAF3IP2		enzyme	Activated	2,913	2,36E-08	CCL5,CXCL2,CXCL3,CXCL6,ICAM1,IL6,MMP10,MMP3,NFKBIZ,ZC3H12A	111 (14)
tributyrin		chemical drug	Activated	2,902	1,77E-10	CCL2,CLDN1,CXCL3,CXCL5,CXCL6,CXCL8,IL6,SERPINB2,SOD2,TNFAIP3,UGCG,USP53
PDGFB		growth factor	Activated	2,868	1,24E-07	ACTA2,CCND1,CNN1,CXCL8,ICAM1,IL6,MMP3,PHLDA1,SPP1	135 (22)
5-O-mycolyl-beta-araf-(1->2)-5-O-mycolyl-alpha-araf-(1->1')-glycerol		chemical - endogenous non-mammalian	Activated	2,851	1,77E-12	CCL2,CCL7,CD44,CMKLR1,CXCL2,CXCL3,CXCL8,ICAM1,KYNU,MMP1,NFKBIZ,NT5E,SERPINB2,SOD2,TNFAIP3	119 (12)
MET		kinase	Activated	2,844	9,37E-11	AURKA,AURKB,CCND1,CD44,CLDN1,CXCL8,IGF1,IL6,MAD2L1,NFKBIZ,NREP,PAPPA,PIM1,PLK1,SOD2,SPP1	142 (22)
TBX2		transcription regulator	Activated	2,828	1,65E-05	AURKA,AURKB,BUB1,CCNA2,CCNB1,DBP,MAD2L1,PLK1	137 (14)
trovafloxacin		chemical drug	Activated	2,813	5,09E-06	CXCL2,CXCL3,ICAM1,IL6,NFKBIA,PHLDA1,SOD2,TNFAIP3	129 (13)
Ni2+		chemical reagent	Activated	2,810	5,60E-10	CCL2,CXCL2,CXCL3,CXCL5,CXCL6,CXCL8,ICAM1,IL6	95 (14)
NfkB1-RelA		complex	Activated	2,804	2,68E-12	CCL2,CCL5,CCND1,CXCL3,CXCL5,CXCL8,ICAM1,IL6,MMP1,MMP3,TNFRSF11B	85 (4)
LEP		growth factor	Activated	2,801	5,23E-05	ACTA2,CCL2,CCL5,CCNA2,CCND1,CXCL8,DUSP6,ECH1,FGFR2,ICAM1,IGF1,IL6,MMP1,MMP12,MMP3,SOD2,SPP1,TNFRSF11B	133 (18)
TRADD		other	Activated	2,795	3,65E-09	CCL2,CXCL2,CXCL3,CXCL8,ICAM1,IL6,NFKBIA,TNFAIP3	96 (18)
camptothecin		chemical drug	Activated	2,794	2,05E-11	ACTA2,ASPM,AURKA,BDKRB1,CCL2,CCL7,CCNB1,CCND1,CXCL2,CXCL3,CXCL6,CXCL8,DKK1,DUSP6,GNG7,GRK5,HJURP,ICAM1,IL6,MMP1,NFKBIA,NLRP1,PTGES,PTX3,SERPINB2,SOD2,SPP1,STK38,TMEM158,TNFAIP3,TNFAIP6,TNFRSF1B,UGCG,ZNF281	107 (18)
STAT3		transcription regulator	Activated	2,793	1,06E-10	ACTA2,CCL2,CCL5,CCNB1,CCND1,CD44,CFB,CXCL2,CXCL3,CXCL6,CXCL8,DKK1,FST,ICAM1,IGFBP5,IKBKE,IL6,IL6ST,IL7,MMP1,MMP10,MMP12,MMP3,NFKBIZ,PHLDA1,PIM1,PLAU,SOD2,SPP1,TFPI2,TNFRSF1B,TNS1	146 (18)
CCN1		other	Activated	2,789	3,35E-09	C3,CCL2,CCND1,CXCL2,CXCL3,CXCL8,IL6,IL6ST,ITGA2,MMP1,MMP3,PLAU	124 (17)
LGALS3		other	Activated	2,784	1,92E-06	CCL2,CCND1,CXCL2,CXCL3,DUSP6,ICAM1,IGF1,IGFBP5,IL6,SPP1	135 (20)
Lh		complex	Activated	2,779	5,29E-07	ACTA2,CXCL8,FGFR2,FST,GPRC5B,GRK5,HSD11B1,IL6,MAP3K5,PSMD3,PTX3,SLC16A3,SLIT2,SOD2,TFPI2,TNFAIP3,TNFAIP6,TNFRSF11B,VCL	170 (20)
enterotoxin B		biologic drug	Activated	2,778	4,67E-07	CCL2,CCL5,CCL7,CXCL2,CXCL3,CXCL6,ICAM1,IL6,TNFAIP3	134 (11)
ERBB2		kinase	Activated	2,776	4,73E-12	ACTA2,ADAMTS16,ANGPTL2,ASPM,AURKA,BNIP3,BUB1,CCL2,CCL5,CCNA2,CCNB1,CCND1,CD82,CDCP1,CDKN3,CENPF,CPM,CXCL3,CXCL8,DUSP6,GALNT18,GNPTAB,ICAM1,IGFBP5,IL6,IL6ST,ITGA2,MAPK8IP3,MKI67,MMP1,MMP10,MMP12,MMP3,MYL9,NDC80,NT5E,PLAU,PRR15L,PTGES,TNFAIP3,UBE2C,VCL	147 (22)
P38 MAPK		group	Activated	2,775	8,75E-10	BMP2,BNIP3,CCL2,CCL5,CCL7,CCND1,CD44,CD82,CXCL2,CXCL3,CXCL6,CXCL8,FST,ICAM1,IGFBP5,IL6,MMP1,MMP12,MMP3,PLAU,RBP1,SERPINB2,SPP1	124 (17)
REL		transcription regulator	Activated	2,772	4,41E-04	CCL2,CCND1,CXCL3,CXCL8,FOSL1,ICAM1,IL6,NFKBIA,RELB,SOD2,TNFAIP3	121 (16)
E. coli serotype 0127B8 lipopolysaccharide		chemical - endogenous non-mammalian	Activated	2,758	6,35E-08	CCL2,CCL5,CXCL2,ELN,GNG7,GPRC5B,IGF1,IL6,IL7,MMP3,NFKBIA,PTGES,PTX3,SOD2,TNFRSF11B	118 (15)
SMPD1		enzyme	Activated	2,756	5,33E-08	ACTA2,CCL2,CCL5,CXCL2,CXCL8,IL6,MMP1,SLIT2,UGCG	107 (20)
NR4A3		ligand-dependent nuclear receptor	Activated	2,756	3,76E-05	ACTA2,CCNB1,CCND1,CXCL3,IL6,KIF20A,MMP12,UBE2C	89 (11)
N-acetylsphingosine		chemical reagent	Activated	2,750	1,07E-07	BNIP3,CXCL2,CXCL8,HSD11B1,MAP3K5,MMP1,SOD2,UGCG	143 (22)
VEGFA		growth factor	Activated	2,749	4,16E-11	ACTA2,BMP2,CCL2,CCND1,CTSS,CXCL2,CXCL6,CXCL8,ESM1,ICAM1,IGFBP5,IKBKE,IL6,ITGA2,MKI67,MMP1,MMP10,MMP12,PIM1,PLAU,SOD2,STC1,TFPI2	137 (14)
cholesterol		chemical - endogenous mammalian	Activated	2,744	1,43E-05	ABCA6,ACTA2,C15orf48,CCL2,CNN1,CXCL2,CXCL3,CXCL8,CYP7B1,ICAM1,IL6,MMP1,MMP8	110 (22)
trinitrobenzenesulfonic acid		chemical reagent	Activated	2,736	3,41E-08	CCL5,CD44,CLDN1,CXCL2,CXCL3,CXCL6,IL6,MMP10,MMP12,MMP3,PTX3	135 (13)
TBK1		kinase	Activated	2,725	1,36E-05	CCL5,CXCL2,CXCL3,CXCL8,ICAM1,IL6,NFKBIZ,ZC3H12A	95 (14)
mycophenolic acid		chemical drug	Activated	2,704	1,63E-10	ACTA2,CCL2,CLDN1,CXCL3,CXCL5,CXCL6,CXCL8,IL6,SERPINB2,SOD2,TNFAIP3,UGCG,USP53	107 (16)
CEBPB		transcription regulator	Activated	2,701	9,03E-17	ACTA2,AURKA,AURKB,C3,CCL2,CCL5,CCL7,CCNA2,CCND1,CDKN3,CXCL2,CXCL3,CXCL5,CXCL8,DLGAP5,FGFR2,HSD11B1,ICAM1,IGF1,IKBKE,IL6,IL7,IRAK3,KIF22,KLF10,MGP,MKI67,MMP1,MMP10,MMP3,NFKBIZ,PLK1,PTGES,SBSN,SERPINB2,SOD2,SPC25,SPP1,TIMP4,TNFAIP6	148 (20)
aflatoxin B1		chemical - endogenous non-mammalian	Activated	2,683	9,41E-10	ASPM,AURKB,BUB1,CCNA2,CENPF,CLDN1,CXCL2,DBP,DLGAP5,KIF11,KIF20A,MAD2L1,MMP1,MMP12,NDC80,PLK1,SPC25,SPP1,STAT5A,SULF2,UBE2C
PRKD1		kinase	Activated	2,681	2,18E-10	CCL5,CCND1,CXCL2,CXCL3,CXCL6,IL6,LOXL3,MMP1,MMP3,TNFAIP3,TNFRSF11B	95 (16)
cytokine		group	Activated	2,678	6,55E-11	CCL2,CCL5,CCND1,CXCL3,CXCL8,ICAM1,IL6,LIPG,MMP1,MMP12,MMP3,PLAU,SOD2,STAT5A,TNFAIP6,TNFRSF1B	145 (18)
cigarette smoke		chemical toxicant	Activated	2,671	1,25E-11	ACTA2,C3,CCL2,CCND1,CXCL2,CXCL3,CXCL8,CYP1B1,ELN,FLG,FOSL1,ICAM1,IGF1,IL6,IRAK2,MAPK8IP3,MMP1,MMP12,MMP3,NFKBIA,PTGES,SOD2	125 (18)
Salmonella enterica serotype abortus equi lipopolysaccharide		chemical toxicant	Activated	2,647	5,96E-13	ACKR3,ATP1B1,CCL5,CFB,CXCL2,CXCL3,CXCL5,FOSL1,G0S2,HECW2,IL6,MMP1,MMP10,NFKBIZ,PHLDA1,PLAU,PTX3,SERPINB2,SYNPO2,TFPI2	119 (15)
CHD1		enzyme	Activated	2,646	2,49E-09	BMP2,CXCL2,CXCL3,CXCL6,ICAM1,IL6,SOD2
GNAI3		enzyme	Activated	2,646	9,54E-09	CCL2,CCL5,CCL7,CXCL3,CXCL8,IL6,SPP1	111 (21)
MAPK3		kinase	Activated	2,646	1,56E-04	CCND1,CXCL8,FOSL1,IL6,MMP1,PTGES,SPP1	151 (22)
KRT17		other	Activated	2,646	2,21E-07	CCL5,CXCL2,CXCL3,CXCL6,IL6,MMP3,SPP1
PLX5622		chemical drug	Activated	2,646	8,59E-05	BMP2,CCL5,CXCL6,IL6ST,IL7,SPP1,TNFRSF11B
laminaran		chemical drug	Activated	2,646	1,78E-06	CLDN1,CXCL5,CXCL8,G0S2,MT2A,SERPINB2,TNFAIP6
collagenase		group	Activated	2,630	1,71E-07	CXCL2,CXCL3,CXCL6,FOSL1,ICAM1,IL6,PTX3	128 (11)
HOXA10		transcription regulator	Activated	2,630	1,31E-02	DBP,DKK1,FST,IGFBP5,KLF10,KLF9,RBP1
IRF2		transcription regulator	Activated	2,630	5,77E-05	C1QTNF1,CA12,CCND1,CFB,CTSS,CXCL5,IL6,IL6ST,IL7	94 (10)
NCOA2		transcription regulator	Activated	2,630	1,31E-04	ALDH1B1,BMP2,C3,CCL5,CCND1,FST,IL6,LIPG,NFKBIA	162 (23)
PADI2		enzyme	Activated	2,621	2,49E-09	CXCL2,CXCL3,CXCL6,CXCL8,IL6,MKI67,TNFRSF1B	84 (7)
carbonyl cyanide m-chlorophenyl hydrazone		chemical toxicant	Activated	2,621	1,60E-05	CLDN1,CXCL8,ESM1,GNG11,KRT33B,NFKBIZ,PHLDA1
Lymphotoxin		complex	Activated	2,621	6,28E-09	CCL2,CCL5,CXCL8,ICAM1,IL6,MMP1,MMP3	87 (13)
SNCA		enzyme	Activated	2,621	1,51E-01	CA12,CCL2,IGF1,IL6,MMP1,MMP3,MMP8
JAK2		kinase	Activated	2,621	8,74E-04	CCL2,CCL5,CCND1,CXCL8,ICAM1,IL6,NFKBIZ,RBP1	103 (20)
LIN9		other	Activated	2,619	2,49E-09	AURKA,BUB1,CCNA2,CCNB1,DLGAP5,PLK1,UBE2C
NfkB-RelA		complex	Activated	2,615	4,05E-08	CCL2,CCL5,CXCL3,CXCL8,ICAM1,IL6,NFKBIA
CDK9		kinase	Activated	2,611	8,40E-06	CCL5,CCNB1,CXCL2,CXCL8,IL6,NFKBIA,TNFAIP3	143 (22)
Nfat (family)		group	Activated	2,607	6,77E-04	CCL2,CCND1,CXCL8,ESM1,ICAM1,RELB,SOD2	140 (22)
1,4-bis[2-(3,5-dichloropyridyloxy)]benzene		chemical toxicant	Activated	2,607	8,08E-04	BUB1,CCNA2,CCNB1,CCND1,CYP7B1,ICAM1,MAD2L1	105 (8)
Mek		group	Activated	2,606	3,94E-04	CCND1,CDCP1,CPM,CXCL8,DUSP6,FOSL1,GALNT18,ICAM1,IL6,NT5E,PHLDA1,SLC43A3,TET1,TNFAIP3	136 (23)
FCGR2A		transmembrane receptor	Activated	2,602	7,32E-06	CCL2,CCL5,CXCL2,CXCL3,CXCL8,ICAM1,IL6	102 (16)
OLR1		transmembrane receptor	Activated	2,600	1,02E-06	CCL2,ICAM1,IL6,MMP1,MMP3,RBP1,SPP1	102 (18)
TLR5		transmembrane receptor	Activated	2,600	2,81E-07	CCL5,CXCL2,CXCL3,CXCL8,ICAM1,IL6,MMP1	106 (19)
RIPK2		kinase	Activated	2,598	5,91E-05	CCL5,CXCL2,CXCL3,ICAM1,IL6,PTGES,SOD2	90 (15)
TNFSF13B		cytokine	Activated	2,598	3,13E-06	CCL2,CTSS,CXCL6,CXCL8,ICAM1,PLK1,RELB,SPP1	98 (13)
PPRC1		transcription regulator	Activated	2,596	5,50E-06	CLDN1,CXCL8,ESM1,GNG11,KRT33B,NFKBIZ,PHLDA1
MAPKAPK2		kinase	Activated	2,594	4,81E-09	CCL2,CXCL2,CXCL3,CXCL8,HSPB6,ICAM1,IL6,NFKBIA,PLAU,STAT5A	94 (13)
IL36A		cytokine	Activated	2,591	2,81E-07	CXCL2,CXCL3,CXCL6,CXCL8,IL6,MMP3,NFKBIZ	89 (14)
TNFRSF1A		transmembrane receptor	Activated	2,589	9,21E-09	CCL2,CCL5,CD44,CXCL2,CXCL3,CXCL8,ICAM1,IGF1,IL6,MMP1,PIM1,PLAU,SOD2,TNFAIP3	126 (16)
Pam3-Cys		chemical toxicant	Activated	2,584	1,78E-06	CCL2,CCL5,CXCL2,CXCL3,CXCL8,IL6,SOD2	91 (16)
TSH		complex	Activated	2,582	2,56E-05	CCND1,CTSS,CXCL8,IGFBP5,IL6,LRP5,SOD2	141 (21)
MED1		transcription regulator	Activated	2,579	9,15E-05	AURKA,AURKB,CCNB1,CCND1,IGF1,MAD2L1,NFKBIA,PIM1,PLK1,TET1	158 (19)
Fcer1		complex	Activated	2,575	1,60E-05	CCL2,CCL5,CCL7,CXCL3,CXCL8,DUSP6,IL6	96 (19)
PTGER2		G-protein coupled receptor	Activated	2,563	6,39E-14	ASPM,AURKA,CCNA2,CDKN3,CENPF,CXCL8,IL6,KIF11,KIF20A,KIF22,MKI67,PIM1,PLK1,PTGES,SPP1,TIMP4,TNFAIP6	135 (15)
CD14		transmembrane receptor	Activated	2,563	3,48E-06	CCL2,CCL5,CXCL2,CXCL8,ICAM1,IL6,TNFAIP3	98 (16)
CD40LG		cytokine	Activated	2,546	7,42E-09	BNIP3,CCL2,CCL5,CD44,CXCL2,CXCL5,CXCL8,CYP1B1,G0S2,ICAM1,IL6,MMP10,MT2A,NFKBIA,PIM1,PLAU,RASSF2,RELB,SOD2,STAT5A,TNFAIP3,TNFAIP6,TNFRSF11B	105 (15)
AGT		growth factor	Activated	2,544	9,51E-23	ACTA2,ANGPTL2,ANK3,ASPM,ATP1B1,BDKRB2,BMP2,BUB1,C1QTNF1,C3,CACNA1C,CACNA2D1,CCL2,CCL5,CCNB1,CCND1,CD44,CNN1,COMP,CRABP2,CSPG4,CTSS,CXCL2,CXCL3,CXCL8,ELN,ESM1,GRK5,ICAM1,IGF1,IGFBP5,IL6,IL6ST,ITGA2,KIF20A,LIPG,MAD2L1,MMP1,MMP12,MMP3,MMP8,NFKBIA,NREP,PLAU,SERPINB2,SMURF2,SOD2,SPP1,STC1,SULF1,TFPI,TGFB1I1,TNFRSF11B,TNFRSF1B,TNS1,UGCG	167 (18)
MAP2K1		kinase	Activated	2,544	2,21E-11	ACTA2,CCL2,CCL5,CCNA2,CCND1,CD44,CXCL3,CXCL8,DKK1,DUSP6,FOSL1,GPRC5B,IL6,MMP1,MMP12,MMP3,NFKBIA,PIM1,TFPI2	147 (18)
CCND1	1,530	transcription regulator	Activated	2,538	1,05E-05	ASPM,AURKA,CCNA2,CCND1,CD44,CENPF,CST4,DTL,HJURP,KIF11,KIF20A,MAP3K5,MMP3,NT5E,PLK1,SPC25,SPP1	129 (18)
RABL6		other	Activated	2,530	4,40E-08	AURKB,BUB1,CCNA2,CCNB1,CENPF,DRAM1,MAD2L1,NDC80,PLK1,UBE2C	111 (11)
C11orf95-RELA		fusion gene/product	Activated	2,530	1,10E-09	BMP2,CD44,CXCL2,CXCL3,ICAM1,IL6,NFKBIA,RELB,STAT5A,TNFAIP3
Interferon alpha		group	Activated	2,511	3,03E-08	C3,CCL2,CCL5,CCL7,CCND1,CH25H,CXCL2,CXCL3,CXCL5,CXCL8,DAXX,DUSP6,ICAM1,IKBKE,IL6,IL6ST,IL7,MMP3,NFE2L3,NFKBIA,NT5E,PIM1,PTGES	118 (18)
TRAF6		enzyme	Activated	2,456	8,45E-09	CCL2,CCL7,CXCL2,CXCL5,CXCL8,ICAM1,IL6,RELB,SOD2,TNFAIP3	91 (13)
OSCAR		other	Activated	2,449	9,50E-06	CCL7,CXCL2,CXCL3,CXCL5,CXCL8,ICAM1	105 (17)
ATF6		transcription regulator	Activated	2,449	2,56E-04	AURKA,BUB1,CDKN3,IL6,SLC39A14,UBE2C	86 (5)
ADORA3		G-protein coupled receptor	Activated	2,449	3,26E-07	CCL2,CCL5,CCL7,CXCL3,CXCL8,SPP1	118 (16)
prexasertib		chemical drug	Activated	2,449	5,07E-04	C3,ICAM1,NFKBIA,NLRP1,PHLDA1,TNFAIP3	79 (7)
1-palmitoyl-2-(5-oxovaleroyl)-sn-glycero-3-phosphorylcholine		chemical reagent	Activated	2,446	3,56E-07	ACTA2,BMP2,CCL2,CXCL8,ICAM1,IL6,MMP10	111 (21)
zymosan		chemical - endogenous non-mammalian	Activated	2,435	2,56E-04	CCL5,CXCL2,CXCL3,CXCL8,IKBKE,IL6	93 (14)
Ifn		group	Activated	2,433	3,05E-03	CD44,CH25H,ICAM1,IGF1,IL7,SPP1	154 (18)
CCL5	1,610	cytokine	Activated	2,432	9,02E-08	CCL2,CCL5,CD44,CXCL2,CXCL3,CXCL8,CYP1B1,DUSP6,IL6,SERPINB2	106 (16)
acetaminophen		chemical drug	Activated	2,426	2,24E-02	CCND1,CXCL2,CXCL3,ICAM1,IGF1,IL6
RNASE1		enzyme	Activated	2,425	4,50E-07	CCL2,CCL5,CCL7,CXCL5,IL6,IL7
AHR		ligand-dependent nuclear receptor	Activated	2,425	1,04E-09	ACTA2,ALDH1B1,CBR3,CCL5,CCNA2,CCNB1,CCND1,COL11A1,CYP1B1,DUSP6,FGFR2,FOSL1,IL6,MT2A,NT5E,PLK1,RBP1,SERPINB2,SOD2,SPP1,TIPARP,UGCG,VCL	147 (21)
NFKBIA	2,280	transcription regulator	Activated	2,416	1,65E-21	ACKR3,AURKB,BMP2,BNIP3,C3,CCL2,CCL5,CCNA2,CCNB1,CCND1,CD82,CH25H,CXCL2,CXCL3,CXCL6,CXCL8,CYP1B1,CYP7B1,DUSP6,ESM1,GRK5,ICAM1,IL6,ITGA2,MGP,MMP1,MMP3,NFKBIA,PIM1,PLAU,PTGES,PTX3,RBP1,RELB,SERPINB2,SOD2,TGFB1I1,TNFAIP3,TNFRSF11B,TNFRSF1B	94 (18)
KRAS		enzyme	Activated	2,414	4,98E-07	ATP1B1,AURKB,BNIP3,CCL2,CCNA2,CCNB1,CCND1,CD44,CPM,CXCL6,CXCL8,DUSP6,ELN,FOSL1,GALNT18,GNPTAB,IL6,KIF22,LIPG,MCAM,MMP10,MMP3,NFKBIA,NT5E,PIM1,SERPINB2,SLC43A3,SPP1,STAT5A,TNFRSF11B	136 (25)
calcimycin		chemical reagent	Activated	2,413	4,74E-03	CXCL8,ELN,FOSL1,ICAM1,IGF1,IL6	143 (21)
MAPK7		kinase	Activated	2,408	9,18E-04	CCND1,CXCL2,CXCL3,CXCL8,IL6,SERPINB2	148 (21)
F3		transmembrane receptor	Activated	2,407	3,65E-04	CCL2,CXCL8,DUSP6,ICAM1,IL6,ITGA2	104 (17)
MAP2K1/2		group	Activated	2,401	7,98E-04	C3,CCND1,CXCL3,ELN,FOSL1,PHLDA1	123 (25)
sphingosine-1-phosphate		chemical - endogenous mammalian	Activated	2,399	2,90E-09	ACTA2,CCL2,CCL5,CCND1,CD44,CXCL2,CXCL8,GATA6,HSD11B1,ICAM1,IL6,TNFRSF11B	137 (23)
CpG oligonucleotide		chemical drug	Activated	2,396	3,26E-03	CXCL2,CXCL8,ICAM1,IL6,NFKBIZ,PTGES,SOD2	88 (17)
ATF4		transcription regulator	Activated	2,393	2,62E-05	CCL2,CXCL2,CXCL8,GYS1,IGFBP5,IL6,KLF9,MT2A,PTX3,SLC39A14,SOD2,TNFRSF11B	138 (19)
NFkB (family)		group	Activated	2,393	1,32E-07	CCL2,CCL5,CCND1,CXCL8,DRAM1,IL6,TNFAIP3	100 (15)
advanced glycation end-products		chemical - endogenous mammalian	Activated	2,393	2,34E-07	CCL2,CXCL8,IL6,MKI67,MMP1,PTGES,SLIT2,SPP1	114 (22)
leukotriene D4		chemical - endogenous mammalian	Activated	2,391	1,42E-04	BMP2,CCL2,CXCL2,CXCL8,IL6,MMP1	127 (19)
RNASE2		enzyme	Activated	2,388	4,41E-06	CCL2,CCL5,CCL7,CXCL5,IL6,IL7	87 (11)
NFKB1		transcription regulator	Activated	2,388	9,29E-13	BMP2,CCL2,CCL5,CCND1,CD44,CD82,CFB,CXCL2,CXCL3,CXCL8,GRK5,ICAM1,IKBKE,IL6,MMP10,MMP3,NFKBIA,PIM1,PLAU,POU2F2,PTX3,RELB,SOD2,TNFAIP3	127 (15)
PRKCA		kinase	Activated	2,387	5,39E-05	CCL2,CCND1,CST4,CXCL2,CXCL3,ICAM1,MMP1,MMP3,NFKBIA	107 (15)
ETS2		transcription regulator	Activated	2,383	5,07E-04	DUSP6,ICAM1,MMP1,MMP3,PLAU,SPP1	159 (21)
5-hydroxytryptamine		chemical - endogenous mammalian	Activated	2,376	6,77E-04	CCL2,CXCL8,CYP1B1,ICAM1,IGF1,IL6,SERPINB2	111 (21)
HRAS		enzyme	Activated	2,375	7,78E-10	AURKA,AURKB,BNIP3,CCL5,CCNA2,CCNB1,CCND1,CD44,CFB,CNN1,CNN2,CRABP2,CTSS,CXCL8,DUSP6,ELN,FOSL1,ICAM1,IGFBP5,IL6,LIPG,MCAM,MMP1,MMP3,MYL9,NFKBIA,PLAU,PLK1,SERPINB2,SPP1,TGFB1I1,VCL	133 (19)
Ap1		complex	Activated	2,373	7,23E-13	CCL2,CCL5,CCNA2,CCND1,CD44,CXCL8,DUSP6,FOSL1,ICAM1,IGF1,IL6,ITGA2,KLF9,MMP1,MMP12,MMP3,MT2A,PLAU,RELB	130 (21)
IL6	4,940	cytokine	Activated	2,369	2,92E-22	ACTA2,ACVR2A,BMP2,BUB1,C3,CCL2,CCL5,CCL7,CCNA2,CCNB1,CCND1,CD44,CD82,CDKN3,COMP,CXCL2,CXCL3,CXCL5,CXCL6,CXCL8,CYP1B1,DUSP6,EPHA4,FOSL1,ICAM1,IGF1,IGFBP5,IKBKE,IL6,IL6ST,IL7,KIF11,KIF22,MAD2L1,MKI67,MMP1,MMP10,MMP12,MMP3,MMP8,NFKBIA,PIM1,PLAU,PTGES,SLC39A14,SOCS5,SOD2,SPC25,SPP1,TNFRSF11B,TNFRSF1B,UBE2C	140 (16)
NFAT5		transcription regulator	Activated	2,366	5,06E-08	C1QTNF1,CCL2,CXCL3,DAXX,DKK1,HECW2,IL6,NFKBIA,PTGES,SPP1,TNFAIP3,TNFRSF11B	98 (14)
MTOR		kinase	Activated	2,364	3,94E-04	BNIP3,CCL2,CCND1,CXCL2,CXCL8,FST,HSD11B1,IGF1,IL6,MICAL1,PIM1,SLC16A3,TNFRSF11B,UBE2C	143 (20)
TF		transporter	Activated	2,360	3,26E-07	CCL2,CCL5,CCND1,CXCL8,IL6,NFKBIA	114 (20)
EIF4E		translation regulator	Activated	2,350	1,63E-04	ADAMTS16,BNIP3,CCND1,DAXX,FOSL1,MMP3,NFKBIA,PIM1,SVIL,TMEM119,UBE2C
nitrofurantoin		chemical drug	Activated	2,345	4,26E-04	C3,CCND1,CTSS,CXCL3,IGF1,IL6,MMP12,NFKBIA,SPP1
CG		complex	Activated	2,335	1,92E-28	ACTA2,ANGPTL2,BMP2,CCL2,CCL7,CCNA2,CCND1,CFB,CNN1,COL11A1,CXCL3,CXCL8,CYP1B1,CYP7B1,DTL,DUSP6,ESM1,FOSL1,FST,G0S2,GATA6,HAPLN1,HSD11B1,HSD17B6,ICAM1,IGF1,IL6,IL7,ITGA2,MCAM,MMP1,MMP10,MMP3,PAPPA,PHLDA1,PLAU,PTGES,PTX3,RASSF2,SBSN,SMURF2,SPP1,STC1,STEAP1,TFPI2,TIMP4,TMEM158,TNFAIP6,TNFRSF1B	170 (21)
palmitic acid		chemical - endogenous mammalian	Activated	2,318	1,75E-03	CCL2,CCL5,CXCL2,CXCL3,CXCL8,ICAM1,IGF1,IL6,IRAK2,NFKBIA	94 (15)
C3	9,820	peptidase	Activated	2,300	4,52E-06	ACTA2,C3,CCL2,CCL5,CXCL2,CXCL3,CXCL8,IL6	101 (19)
CCL11		cytokine	Activated	2,293	1,01E-08	CCL2,CXCL2,CXCL3,CXCL5,CXCL6,CXCL8,ICAM1,IL6,ITGA2,MMP3	116 (17)
EPAS1		transcription regulator	Activated	2,276	6,25E-07	BNIP3,CA12,CCND1,CDCP1,CLDN1,CXCL2,FLG,ICAM1,IGFBP5,IL6,NEAT1,NT5E,RAB11B-AS1,SOD2,TNFAIP3,TNFRSF11B	110 (20)
CAMP		other	Activated	2,271	6,81E-06	CCL2,CCL5,CCL7,CXCL3,CXCL5,CXCL8,ICAM1,IL6,TNFAIP3	102 (21)
IL6R		transmembrane receptor	Activated	2,268	1,37E-14	ACTA2,CCL2,CCL5,CCL7,CXCL2,CXCL3,CXCL5,CXCL6,CXCL8,ICAM1,IGF1,IGFBP5,IL6,IL6ST,MMP3,TNFRSF11B	136 (16)
PF4		cytokine	Activated	2,247	2,13E-10	ACTA2,CCL2,CNN1,CPM,CXCL3,CXCL8,ICAM1,IL6,NFKBIA,NFKBIZ,SOD2,TNFAIP3	102 (19)
methapyrilene		chemical drug	Activated	2,236	2,28E-03	ACVR2A,CCND1,CTSS,CXCL3,GRB14,IGF1,KYNU
PCLAF		other	Activated	2,236	8,03E-07	AURKA,BUB1,CCNB1,PLK1,UBE2C	96 (12)
TNFRSF1B	1,540	transmembrane receptor	Activated	2,236	6,15E-05	CXCL2,CXCL8,ICAM1,IL6,MMP1,MMP3,SOD2,TNFAIP3	90 (14)
GATA2		transcription regulator	Activated	2,236	6,43E-02	ANGPTL2,CCL2,CCL5,CCND1,CXCL2,ICAM1,IL6,ITGA2,SERPINB2
LGALS8		other	Activated	2,236	1,63E-07	CCL2,CCL5,CXCL3,CXCL8,IL6	140 (21)
PTPRJ		phosphatase	Activated	2,236	9,20E-05	CCNA2,CXCL2,CXCL3,IL6,NFKBIZ,ZC3H12A	120 (12)
rifampin		chemical drug	Activated	2,236	6,18E-02	GATA6,GPRC5B,MGP,SPP1,TNFRSF11B
MVP		other	Activated	2,234	1,57E-08	CXCL2,CXCL3,CXCL6,CXCL8,ICAM1,IL6	149 (21)
TNFSF14		cytokine	Activated	2,233	6,10E-05	CCL5,CXCL3,CXCL5,ICAM1,IL6	101 (16)
TYROBP		transmembrane receptor	Activated	2,226	1,60E-05	CCL2,CCL7,CXCL8,ICAM1,IL6,SPP1,TNFRSF1B	121 (19)
cisplatin		chemical drug	Activated	2,225	9,14E-10	ACTA2,CCL2,CCL5,CCNB1,CCND1,CD44,CDCP1,CXCL3,CXCL5,CXCL8,DKK1,DRAM1,DUSP6,FOSL1,G0S2,HJURP,ICAM1,IL6,IL6ST,LRIG1,MCAM,MGP,mir-375,MT2A,MYO1E,NFKBIA,NREP,PLK1,PTGES,RAB27B,SPP1,SULF2,TFPI,TNFRSF1B,ZNF436	138 (19)
hydrogen peroxide		chemical - endogenous mammalian	Activated	2,223	8,86E-11	ACTA2,AURKA,BUB1,CCL2,CCNA2,CCNB1,CCND1,CTSS,CXCL3,CXCL6,CXCL8,DKK1,ELN,FOSL1,ICAM1,IL6,ITGA2,MCAM,MMP1,MMP10,MMP3,MMP8,NDC80,PIM1,PTX3,SOD2,SPP1,STC1,TNFAIP3	132 (17)
lipid A		chemical toxicant	Activated	2,219	2,52E-05	C3,CCL2,CCL5,CXCL3,CXCL8,IL6	98 (18)
CD2		transmembrane receptor	Activated	2,219	2,16E-05	CCNA2,CCNB1,CCND1,CD44,CXCL8,ICAM1	141 (18)
ACTN4		transcription regulator	Activated	2,219	6,75E-06	CCL2,CCND1,CXCL8,MMP1,MMP3	126 (21)
ELANE		peptidase	Activated	2,214	2,31E-04	CXCL2,CXCL5,CXCL8,ELN,IL6	106 (20)
cis-urocanic acid		chemical drug	Activated	2,213	1,47E-05	CLDN1,CXCL8,IL6,SERPINB2,TNFAIP3	84 (7)
PLCE1		enzyme	Activated	2,213	8,03E-07	CCL2,CXCL2,CXCL3,CXCL8,IL6	140 (20)
vitamin K2		chemical drug	Activated	2,213	5,03E-06	GATA6,GPRC5B,MGP,SPP1,TNFRSF11B
IL-1R		group	Activated	2,209	1,47E-05	CXCL2,IL6,MMP1,MMP3,MMP8	108 (15)
MAPK9		kinase	Activated	2,208	1,59E-05	CCL2,CCL5,CXCL8,FOSL1,IL6,MMP12,MMP3,PTGES,PTX3,SOD2,TNFAIP3	108 (16)
AIMP1		cytokine	Activated	2,200	8,03E-07	CCL2,CCL5,CXCL2,CXCL8,ICAM1	107 (20)
NFKB2		transcription regulator	Activated	2,200	5,07E-04	BMP2,CCL5,CCND1,CTSS,CXCL8,SOD2	104 (14)
RETN		other	Activated	2,200	1,58E-04	CCL2,CXCL3,ICAM1,IL6,MKI67,SPP1	103 (18)
CP-55940		chemical reagent	Activated	2,199	1,78E-04	CCL2,CXCL8,GRK5,NFKBIA,TNFAIP3	107 (20)
sodium chloride		chemical - endogenous mammalian	Activated	2,198	6,89E-04	CCL5,CXCL2,CXCL8,ICAM1,PTGES,SPP1	106 (18)
CSF1		cytokine	Activated	2,194	6,47E-10	CCL2,CCL5,CCNB1,CCND1,CPM,CXCL2,CXCL3,CXCL6,GAS7,IGF1,IKBKE,IL6,IL6ST,MMP12,PLAU,SERPINB2,SLC16A3,SPP1,TNFAIP3,TNFRSF1B	133 (13)
IL17RA		transmembrane receptor	Activated	2,191	5,40E-06	CXCL2,CXCL3,CXCL6,CXCL8,IL6,MMP3	127 (15)
CXCL3	2,060	cytokine	Activated	2,191	2,63E-06	CCL5,CXCL3,GRK5,ICAM1,IL6	97 (17)
CpG ODN 1668		chemical reagent	Activated	2,190	6,34E-04	CXCL3,CXCL8,ICAM1,IL6,IRAK3	109 (20)
Collagen type II		complex	Activated	2,183	3,85E-05	BMP2,CCL7,CXCL2,CXCL3,CXCL5,IL6	121 (17)
RELB	1,590	transcription regulator	Activated	2,182	5,93E-04	CCND1,CXCL8,IL6,NFKBIA,RELB,SOD2	113 (17)
phorbol esters		chemical - other	Activated	2,178	1,75E-07	CD44,CXCL6,CXCL8,FGFR2,IL6,MMP1,MMP10,MMP3,PLAU,SOD2	130 (16)
FGF2		growth factor	Activated	2,178	1,04E-10	ACTA2,BMP2,CCL2,CCND1,CRABP2,CSPG4,CXCL2,CXCL6,DKK1,DUSP6,ELN,EPHA4,FGFR2,FOSL1,GATA6,ICAM1,IGF1,IGFBP5,IL6,LRP5,MCAM,MGP,MKI67,MMP1,MMP3,PLAU,SPP1,TFPI	128 (19)
TIFA		other	Activated	2,178	1,23E-11	CCL2,CCL5,CXCL3,CXCL8,ICAM1,IL6,NFKBIA,TNFAIP3	88 (16)
ozone		chemical toxicant	Activated	2,176	1,47E-05	CXCL2,CXCL3,CXCL8,IL6,SPP1	99 (15)
Fc gamma receptor		group	Activated	2,176	2,87E-06	CCNA2,CCND1,CXCL8,ICAM1,IL6,TNFAIP3	132 (22)
SRC		kinase	Activated	2,173	1,28E-08	ABCA8,ABCA9,CCL2,CCND1,CXCL8,FOSL1,ICAM1,IL6,MMP1,PLAU,PLK1,SPP1,TFPI2	133 (20)
ST14		peptidase	Activated	2,172	8,03E-07	CXCL2,CXCL8,ICAM1,MMP1,MMP3	112 (15)
erlotinib		chemical drug	Activated	2,168	4,45E-14	CCL2,CCL5,CXCL3,CXCL5,CXCL6,CXCL8,ICAM1,IL6,MMP1,MMP10,MMP3,NFKBIA,PLAU,RELB,SERPINB2,TNFRSF11B,TNFRSF1B	142 (16)
S-(2,3-bispalmitoyloxypropyl)-cysteine-GDPKHPKSF		chemical reagent	Activated	2,166	3,68E-06	CCL2,CCL5,CXCL8,ICAM1,IL6	89 (18)
MMP12	4,240	peptidase	Activated	2,164	3,65E-04	CCL5,ICAM1,IL6,IL6ST,NFKBIA,VCL	80 (15)
hemozoin		chemical - endogenous non-mammalian	Activated	2,163	3,51E-05	CCL2,CXCL2,CXCL3,ICAM1,IL6	122 (18)
TAC1		other	Activated	2,163	8,56E-04	CCL2,CXCL3,CXCL8,IL6,SERPINB2,TNFRSF11B	109 (19)
homocysteine		chemical - endogenous mammalian	Activated	2,162	3,38E-03	CCL2,CCL5,CCND1,CXCL8,IL6,PHLDA1	131 (18)
IKBKE	1,550	kinase	Activated	2,157	1,87E-09	CCL5,CCND1,CXCL2,CXCL6,CXCL8,IKBKE,IL6,IL7,MMP3,NFKBIA,PYGL,SLC16A3	92 (13)
ABL1		kinase	Activated	2,153	2,31E-04	BMP2,C3,CCNA2,CCND1,MMP1	132 (21)
CXCL2	2,620	cytokine	Activated	2,130	1,83E-06	CCL5,CXCL2,CXCL3,ICAM1,IL6	99 (16)
EP300		transcription regulator	Activated	2,128	3,32E-06	ACTA2,BDKRB2,CA12,CCL2,CCND1,CRABP2,CXCL3,CXCL8,HSD11B1,IGF1,IL6,MKI67,MMP1,NFKBIA,PLEKHF1,RBP1,SOD2,TIPARP,TNFAIP3,UBE2C	153 (21)
NKX2-3		transcription regulator	Activated	2,121	1,32E-02	ACTA2,BMP2,CDKN3,CXCL8,MT1M,TFPI2,TIPARP,TMEM158
RAC1		enzyme	Activated	2,120	1,50E-05	ACTA2,CCND1,CXCL8,FOSL1,ICAM1,IL6,MMP1,MMP10,SOD2	106 (19)
paclitaxel		chemical drug	Activated	2,116	4,17E-18	ACKR3,ACTA2,CCL2,CCND1,CD44,CXCL2,CXCL5,CXCL6,CXCL8,CYP1B1,DUSP6,FOSL1,G0S2,GFPT2,ICAM1,IL6,KIF20A,MKI67,NFKBIA,NREP,NT5E,PHLDA1,PLAU,SERPINB2,SOD2,STC1,SVIL,TFPI,TFPI2,TMEM158,UGCG	125 (18)
LCN2		transporter	Activated	2,098	1,54E-07	BMP2,CCL5,CXCL2,CXCL3,CXCL6,IL6,KIF11,SOD2,SPP1,TNFRSF11B	136 (18)
10E,12Z-octadecadienoic acid		chemical - endogenous mammalian	Activated	2,084	1,86E-06	BUB1,CBR3,CCL2,CDKN3,CXCL8,DLGAP5,HSD11B1,IGF1,IL6,IL6ST,MMP12,NDC80	127 (22)
TIRAP		other	Activated	2,071	2,90E-08	CCL5,CXCL2,CXCL3,CXCL6,CXCL8,ICAM1,IL6	94 (14)
paraquat		chemical toxicant	Activated	2,069	2,05E-04	BNIP3,CXCL8,ELN,IL6,MMP1,MMP12,MMP3,MMP8	102 (19)
MAPK8		kinase	Activated	2,059	3,02E-09	BMP2,CCL5,CCNA2,CCND1,CXCL8,DUSP6,FOSL1,IL6,MMP1,MMP3,PLAU,PTGES,PTX3,RBP1,SOD2,TNFAIP3	119 (17)
N-acetylmuramyl-L-alanyl-D-isoglutamine		chemical - endogenous non-mammalian	Activated	2,047	3,05E-08	BDKRB2,CCL2,CLDN1,CXCL2,CXCL3,CXCL8,ICAM1,IL6,NFKBIA	88 (15)
MAP3K8		kinase	Activated	2,041	3,70E-03	CXCL2,CXCL3,CXCL8,DUSP6,IL6,MAD2L1,MMP3	115 (20)
Ikb		group	Activated	2,039	3,25E-11	CCL2,CCNB1,CCND1,CFB,CXCL3,ICAM1,IL6,MMP1,TNFAIP3	93 (13)
CEBPA		transcription regulator	Activated	2,033	2,62E-07	C3,CCNA2,CCND1,CRABP2,CXCL8,G0S2,GATA6,HSD11B1,ICAM1,IGF1,IL6,KCNMB1,MMP8,MT2A,PTX3,SBSN,SERPINB2,SOD2,SPP1,TIMP4,TNFAIP6,VCL	158 (21)
streptozocin		chemical drug	Activated	2,027	5,17E-02	ATP1B1,ICAM1,IGF1,IL6,NT5E,SOD2,SPP1
1,25-dihydroxyvitamin D		chemical drug	Activated	2,007	6,35E-06	BNIP3,CCND1,CXCL8,FST,IGF1,IL6,MMP3	137 (21)
NFAT (complex)		complex	Activated	2,000	3,96E-04	CCL2,ICAM1,IL6,SPP1
ABT-737		chemical drug	Activated	2,000	1,53E-04	CXCL3,CXCL5,CXCL8,IL6	110 (17)
MEX3A		other	Activated	2,000	1,91E-03	AURKA,CCND1,CD44,PLK1
LTF		peptidase	Activated	2,000	1,89E-04	CCL5,CXCL3,IL6,TNFRSF11B	92 (16)
DPP4		peptidase	Activated	2,000	1,55E-04	CCL5,CCNB1,CXCL2,IL6,PLAU	115 (19)
HBEGF		growth factor	Activated	2,000	3,10E-03	BMP2,CCND1,ELN,SLC16A3	110 (20)
RBCK1		transcription regulator	Activated	2,000	3,15E-06	CCNB1,CCND1,ICAM1,TNFAIP3	93 (14)
JAG1		growth factor	Activated	2,000	7,30E-03	ACTA2,CCND1,DUSP6,SPP1	108 (11)
TLR7/8		group	Activated	2,000	3,33E-04	CCL2,NFKBIA,NFKBIZ,TNFAIP3,TNFAIP6	117 (9)
4-nitroquinoline-1-oxide		chemical toxicant	Activated	2,000	7,45E-05	AURKA,AURKB,CCNA2,CCNB1	101 (7)
AC083837.1		other		1,999	4,71E-08	CCL2,CCL5,CCL7,IL6	71 (7)
IRF3		transcription regulator		1,995	9,19E-04	CCL2,CCL5,CXCL8,DAXX,FST,ICAM1,IL6,MMP3,TNFAIP3	90 (16)
FOSL2		transcription regulator		1,994	6,35E-06	CXCL8,FOSL1,MMP1,MMP3,RELB,SERPINB2,SPP1	126 (16)
CCL2	7,200	cytokine		1,993	1,60E-09	ACTA2,CCL2,CCL5,CCND1,CXCL3,CXCL8,ICAM1,IGF1,IL6,MKI67,MMP1,ZC3H12A	103 (19)
CCR5		G-protein coupled receptor		1,992	2,62E-04	CCL5,CXCL2,CXCL3,IL6,TNFRSF1B	101 (14)
norepinephrine		chemical - endogenous mammalian		1,989	1,88E-03	CXCL8,FST,GRK5,IL6,IRAK2,MCAM,NFKBIA,PTGES	137 (20)
F10		peptidase		1,987	3,03E-05	CCL2,CXCL8,ICAM1,IL6	109 (20)
KLF6		transcription regulator		1,987	1,44E-06	CCL2,CXCL2,CXCL8,IL6,MKI67,NFKBIA,PLAU,TFPI2,TNFAIP3	98 (17)
crocidolite asbestos		chemical toxicant		1,985	2,28E-06	CCND1,CD44,CXCL2,FOSL1,MMP12,SPP1	132 (18)
RIPK1		kinase		1,983	2,12E-06	CCL2,CCL5,CXCL2,CXCL8,IL6,MMP12,TNFAIP3	99 (19)
E2f		group		1,982	7,04E-03	CCNA2,CCNB1,IGF1,MAD2L1,PRR11,UBE2C	107 (10)
BAX		transporter		1,982	4,66E-04	CCL5,CCNB1,CTSS,IL6,MMP12	146 (26)
KAT5		transcription regulator		1,982	1,69E-04	CCND1,CD82,CXCL8,IGFBP5,IL6,MAD2L1,NT5E,SOD2	124 (20)
CARM1		transcription regulator		1,982	9,50E-06	C3,CCNB1,CXCL3,ICAM1,MMP3,PTGES	132 (16)
CYBB		enzyme		1,982	1,08E-03	CCL5,CXCL3,ICAM1,IL6	106 (20)
BID		other		1,982	1,22E-04	CTSS,CXCL8,IL6,MMP12	166 (22)
MAPKAPK3		kinase		1,982	1,22E-04	CXCL2,CXCL3,HSPB6,IL6	90 (9)
HSPB8		kinase		1,981	1,43E-05	CCL2,CXCL8,ICAM1,IL6	119 (24)
FBXO42		other		1,980	5,60E-06	CCL5,CXCL8,ICAM1,IL6	82 (7)
ATM		kinase		1,980	1,49E-02	CCND1,CXCL8,IL6,TNFAIP3
alendronic acid		chemical drug		1,980	3,68E-06	CXCL8,EFNB1,IL6,NLRP1,TNFRSF11B
ATP		chemical - endogenous mammalian		1,980	2,78E-06	CCND1,CLDN1,CXCL2,CXCL3,CXCL8,ICAM1,IL6,MMP1,MMP3,TNFRSF1B	126 (14)
ICAM1	2,060	transmembrane receptor		1,980	4,07E-06	ACTA2,CCL5,CXCL2,CXCL3,ICAM1,IL6,MMP10	139 (16)
S100A9		other		1,970	1,75E-09	C3,CCNB1,CCND1,CPM,CXCL3,CXCL8,ELN,FOSL1,ICAM1,IGF1,IL6,MMP1,MMP3,PHLDA1,PLAU,PTGES	108 (18)
CGAS		enzyme		1,969	2,79E-04	CCL5,CXCL8,IL6,MMP12	100 (14)
poly dA-dT		chemical reagent		1,969	9,63E-05	CCL5,CXCL8,IL6,NFKBIA	116 (18)
ALB		transporter		1,969	1,55E-04	ACTA2,CCL2,CCL5,CXCL8,IL6	99 (18)
IRF8		transcription regulator		1,966	3,42E-02	CCL5,CFB,CTSS,ICAM1,IL6
TGIF1		transcription regulator		1,965	5,03E-06	CXCL2,CXCL3,CXCL8,IL6,IL7	97 (16)
ITGB4		transmembrane receptor		1,964	7,45E-05	CCL5,CCND1,IL6,MMP1	109 (20)
PSMD10		transcription regulator		1,964	3,34E-04	CCND1,CXCL8,ICAM1,IL6	128 (17)
C5AR1		G-protein coupled receptor		1,964	1,10E-05	C3,CXCL2,CXCL3,CXCL8,IGF1,IL6,MMP1	142 (19)
BCL10		transcription regulator		1,964	1,57E-08	CCL5,CD44,CXCL2,CXCL8,IL6,TNFAIP3	87 (14)
N-formyl-Met-Leu-Phe		chemical reagent		1,961	3,33E-04	CCL2,CXCL8,KIF11,MMP8,NFKBIA	98 (18)
dinoprost		chemical - endogenous mammalian		1,960	3,80E-03	CCND1,IL6,MMP1,PTX3,SPP1	86 (20)
Aldose Reductase		group		1,960	1,89E-04	CCND1,CXCL8,ICAM1,IL6	123 (21)
YBX1		transcription regulator		1,960	8,61E-03	ACTA2,CCL5,CXCL2,MMP3,PAPPA	172 (19)
D-galactosamine		chemical - endogenous mammalian		1,960	2,83E-03	CXCL2,ICAM1,IL6,SOD2	98 (15)
8-bromo-cAMP		chemical reagent		1,959	5,07E-08	BMP2,BUB1,CCNA2,CCNB1,CCND1,CD82,COL11A1,CYP1B1,DKK1,FOSL1,GATA6,GNPTAB,IGF1,IL6,IL6ST,ITGA2,MAD2L1,MMP1,NFKBIA,PLK1,SERPINB2,SMURF2,SPP1,STAT5A,VCL	163 (21)
PGF		growth factor		1,959	2,31E-04	CCL2,CXCL8,DNM3OS,FST,IL6	136 (23)
epinephrine		chemical - endogenous mammalian		1,958	3,35E-03	CCNB1,CCND1,CXCL8,IL6,MMP3	137 (21)
TLR8		transmembrane receptor		1,956	1,72E-03	CCL2,CXCL2,CXCL8,IL6	88 (16)
MAPK10		kinase		1,954	5,65E-05	CD44,CXCL8,IL6,MMP1	125 (19)
imiquimod		chemical drug		1,951	1,55E-03	CXCL2,CXCL8,FOSL1,ICAM1,IL6,SOD2	85 (16)
Rac		group		1,951	2,95E-07	BMP2,CCL2,CCND1,IL6,MMP1	128 (19)
IL1RL2		transmembrane receptor		1,951	5,65E-05	CXCL2,CXCL8,IL6,MMP3	85 (9)
PLA2G4A		enzyme		1,951	9,63E-05	CCL2,CXCL8,ICAM1,IL6	104 (18)
oxazolone		chemical reagent		1,951	1,89E-04	CXCL3,ICAM1,IL6,SLIT2	83 (7)
cobalt chloride		chemical reagent		1,951	2,74E-02	ACTA2,BNIP3,CXCL8,CYP1B1
Fibrinogen		complex		1,948	6,75E-06	CCL2,CXCL3,CXCL8,ICAM1,IL6	97 (18)
Collagen type I (complex)		complex		1,944	1,70E-08	ACTA2,CCL5,CCND1,IL6,ITGA2,MMP1,MMP10,MMP12,MMP3,PLAU	112 (19)
CARD9		other		1,941	4,25E-05	C3,CCL5,CXCL2,CXCL3,IL6	113 (14)
NTRK2		kinase		1,941	2,21E-02	BMP2,CCNA2,CCND1,SPP1
GW9662		chemical reagent		1,941	4,63E-02	CCL2,IL6,PTGES,TIMP4
chrysotile asbestos		chemical toxicant		1,941	3,34E-04	CTSS,IL6,MMP12,MMP3	106 (11)
carboplatin		chemical drug		1,941	5,91E-03	CD44,CDCP1,NT5E,SPP1	58 (7)
IL21		cytokine		1,934	6,63E-02	CCL5,CXCL8,IL6,MKI67,MMP12
CDK8		kinase		1,934	3,69E-03	CD44,CXCL2,CXCL8,FST	123 (13)
HSPD1		enzyme		1,934	1,89E-04	CXCL2,CXCL3,ICAM1,IL6	112 (18)
IL15		cytokine		1,930	3,49E-03	CCL2,CCL5,CCND1,CD44,CMKLR1,CXCL2,CXCL8,IL6,MKI67,NFKBIA,PIM1,PYGL,RAET1G,SLC16A3	110 (15)
NFKBIZ	2,320	transcription regulator		1,930	2,79E-04	CXCL3,CXCL8,IL6,MMP3	99 (12)
NOD1		other		1,925	9,63E-05	CCL5,CXCL2,CXCL8,IL6	78 (14)
CLEC7A		transmembrane receptor		1,919	6,32E-04	CCL2,CXCL2,CXCL8,IL6	101 (16)
RAF1		kinase		1,896	1,07E-08	CCND1,CD44,CLDN1,CXCL3,DUSP6,IL6,ITGA2,MKI67,MMP1,MMP3,MT1F,MT1M,PHLDA1,PLAU,SERPINB2,SERPINB7,TFPI2	145 (17)
NDRG1		kinase		1,891	2,51E-06	CCND1,CD82,CXCL2,CXCL3,CXCL5,CXCL8,MMP1	139 (25)
cardiotoxin		chemical - other		1,890	3,74E-07	CCL2,CCL5,CCNA2,CCND1,FST,IGF1,IL6,IL7,MMP10,MMP12,MMP3,MMP8,SERPINB2,SPP1,TNFRSF11B,TNFRSF1B
MAP2K4		kinase		1,877	1,42E-05	CCL5,CCND1,CD44,CXCL8,IL6,MMP1,PLAU	147 (20)
CXCL12		cytokine		1,874	8,00E-07	ACTA2,BMP2,CCL2,CCL5,CCND1,CD44,CD82,CXCL8,ICAM1,IL6,MMP3,PLAU,TNFRSF11B,TNFRSF1B	113 (15)
IL2		cytokine		1,868	9,25E-08	ACVR2A,BMP2,C3,CCL2,CCL5,CCND1,CD44,CMKLR1,CXCL3,CXCL8,DUSP6,EPHA4,FGFR2,ICAM1,IL6,ITGA2,LRRC32,MKI67,MYO1E,NEAT1,NT5E,PHLDA1,PIM1,PLK1,SPP1,TNFRSF11B,TNFRSF1B	116 (18)
RUNX2		transcription regulator		1,863	1,59E-08	ACTA2,BMP2,CCND1,COL11A1,CXCL8,FGFR2,HAPLN1,MKI67,PLAU,SPP1,SVIL,TNFRSF11B,UGCG	148 (20)
TGM2		enzyme		1,861	3,28E-08	ADGRE2,BNIP3,C3,CCL2,CCND1,CXCL8,IL6,MGP,MMP8,MT2A,PHLDA1,PIM1,PTGES,RTKN2,SERPINB2,SPP1,TNFRSF11B	115 (20)
Ca2+		chemical - endogenous mammalian		1,859	5,59E-10	ACTA2,ANKH,CCND1,CXCL8,CYP1B1,DBP,FGFR2,FLG,FOSL1,GRK5,ICAM1,IL6,MCAM,MGP,NFKBIA,SBSN,SERPINB2,SPP1,STC1,UGCG	160 (24)
NAMPT		cytokine		1,850	3,35E-05	CXCL2,CXCL8,IL6,MMP1,MMP3,TFPI	133 (19)
FGFR2	-1,590	kinase		1,832	7,04E-05	CCND1,DKK1,DRAM1,FGFR2,FST,GATA6,ICAM1,IGF1,SPP1	137 (23)
Map3k7		kinase		1,828	1,93E-03	CCL5,CXCL3,IL6,NFKBIA,NFKBIZ	89 (12)
PI3K (complex)		complex		1,827	6,30E-10	CCL2,CCNB1,CCND1,CD44,CXCL8,DKK1,FOSL1,ICAM1,IGF1,IL6,MAP3K5,MCAM,MMP1,MMP10,MMP12,MT2A,NFKBIA,PIM1,SPP1,TNFAIP3,UGCG	127 (20)
CD44	1,600	other		1,827	1,41E-07	ACKR3,ACTA2,CCL5,CCND1,CD44,CRABP2,CXCL6,IL6,IRAK3,MMP12,MMP3,MMP8,PLAU,SPP1,STEAP1	106 (20)
MAPK14		kinase		1,822	6,44E-11	ACTA2,BMP2,CCL2,CCL5,CCNA2,CCNB1,CCND1,CXCL8,DKK1,DUSP6,ICAM1,IL6,MMP1,MMP3,PLAU,PTGES,SOD2,SPP1	133 (17)
BSG		transporter		1,818	3,36E-07	CCND1,CXCL3,CXCL6,CXCL8,MMP1,MMP3,PLAU,PLK1	118 (18)
Cdk		group		1,818	2,81E-07	CCL2,CCL5,CXCL2,CXCL8,IL6,PHLDA1,PLEKHF1	122 (13)
IFIH1		enzyme		1,817	6,84E-07	CCL2,CCL5,CXCL2,CXCL8,IL6,NFKBIA,PHLDA1	86 (18)
FGF8		growth factor		1,816	7,47E-06	BMP2,CCL2,CCND1,DKK1,FGFR2,MKI67,RTKN2,SPP1,TNFRSF11B	117 (21)
Ccl2		cytokine		1,814	5,70E-05	CCL5,CXCL2,CXCL3,IGF1,IL6,SPP1	117 (16)
EDN1		cytokine		1,814	2,00E-08	ACTA2,CCL2,CCND1,COMP,CXCL8,FOSL1,FST,ICAM1,IL6,ITGA2,MCAM,MMP1,MMP3,PLAU,SERPINB2,VCL	131 (20)
ECSIT		transcription regulator		1,803	7,56E-11	CD44,CXCL8,IL6,NFKBIA,PIM1,RELB,SOD2,STAT5A,TNFAIP3	119 (15)
FOS		transcription regulator		1,800	4,54E-12	ANK3,C3,CCL2,CCL5,CCNA2,CCND1,CD44,CRABP2,CXCL3,CXCL8,ESM1,FOSL1,ICAM1,IGFBP5,IL6,IRAK3,ITGA2,MMP1,MMP10,MMP3,MMP8,MT2A,PHLDA1,PIM1,PLAU,RBP1,SERPINB2,SERPINB7,SPP1,SULF2,TIPARP,TNFRSF11B,UGCG	146 (21)
hyaluronic acid		chemical - endogenous mammalian		1,795	4,01E-15	ACKR3,CCL5,CD44,CXCL2,CXCL3,CXCL8,FST,ICAM1,IL6,IRAK3,MMP1,MMP12,MMP3,NFKBIA,PLAU,PTGES,SPP1,TNFAIP3	103 (15)
histamine		chemical - endogenous mammalian		1,787	1,01E-06	BMP2,CCL2,CCL5,CLDN1,CXCL2,CXCL8,ICAM1,IL6,PTGES	104 (16)
Gsk3		group		1,784	4,68E-04	CCND1,CXCL8,ICAM1,IL6,SPP1,TNFAIP3	149 (25)
uric acid		chemical - endogenous mammalian		1,781	5,68E-05	CCL2,CCL5,CXCL2,CXCL3,CXCL8,ICAM1,IL6,RELB	87 (16)
bleomycin		biologic drug		1,762	8,59E-10	ACKR3,ACTA2,C3,CCL2,CCL5,CTSS,CXCL2,ELN,FOSL1,ICAM1,IGF1,IL6,MMP12,MMP8,SPP1,TIMP4,UBE2C	132 (18)
IRF6		transcription regulator		1,762	5,70E-05	CCL2,CXCL8,IL6,PLAU,PTGES,SOD2	103 (17)
beta-glycerophosphoric acid		chemical - endogenous mammalian		1,732	7,45E-05	BMP2,MGP,SPP1,TNFRSF11B	70 (6)
DDX58		enzyme		1,723	2,75E-03	CCL2,CCL5,CXCL8,IL6,SPP1	99 (19)
5-azacytidine		chemical drug		1,720	1,88E-03	CD44,CLDN1,DKK1,ECH1,FOSL1,PLAU,SMURF2,TFPI2
MYBL2		transcription regulator		1,718	3,05E-08	AURKA,BUB1,CCNA2,CCNB1,CCND1,ELN,IGFBP5,PLK1,UBE2C	58 (10)
JUND		transcription regulator		1,718	1,54E-07	C3,CCL5,CCND1,FOSL1,IL6,MMP1,MMP3,PLAU,SERPINB2,SPP1	126 (17)
LTA		cytokine		1,715	4,72E-03	CD44,IL6,RELB,TNFRSF11B	108 (13)
ESR2		ligand-dependent nuclear receptor		1,712	3,94E-14	ABLIM1,ANGPTL2,AURKA,BMP2,C3,CA12,CCL2,CCNA2,CCND1,CLDN1,CNN1,COL11A1,COMP,CPM,CST4,CXCL2,CXCL8,DKK1,FST,IGF1,IL6,ITGA2,KCNK15,LRRC15,MAD2L1,MGP,MKI67,MMP1,MMP3,NFE2L3,NFKBIA,PLAU,PLK1,PTX3,PYGL,RASSF2,SERTAD4,SLIT2,SPP1,TNFRSF11B	161 (23)
isoproterenol		chemical drug		1,710	5,09E-03	ACTA2,AURKA,CYP1B1,FOSL1,GRK5,IL6,SOD2	142 (23)
TERT		enzyme		1,706	1,56E-09	BNIP3,CCND1,CXCL8,DUSP6,GATA6,ICAM1,IL6,LIPG,MMP1,MMP10,MMP3,NFKBIA,SERPINB2,SOD2,SPP1	135 (20)
FUS-DDIT3		fusion gene/product		1,706	3,56E-07	AMIGO2,CXCL8,IL6,MMP1,MMP3,PTX3,SERPINB2
PNPT1		enzyme		1,706	3,39E-03	CCL5,CXCL8,IL6,MMP3	94 (12)
tamoxifen		chemical drug		1,703	5,56E-07	ACKR3,BMP2,C3,CCNA2,CCND1,COL11A1,CXCL8,EPHA4,G0S2,IGF1,IL6,KIF11,LOXL3,MKI67,MMP1,SOD2,SPP1,UGCG	150 (21)
XIAP		enzyme		1,701	3,96E-04	CCND1,CXCL8,IL6,SOD2	125 (20)
I-BOP		chemical reagent		1,697	1,59E-06	CCL2,CCND1,ICAM1,MMP1	112 (20)
FOXO3		transcription regulator		1,690	1,19E-14	ACTA2,AURKA,BMP2,BNIP3,CCNB1,CCND1,CDKN3,CH25H,CLDN1,COMP,CXCL8,DLGAP5,FGFR2,GRB14,ICAM1,IGF1,IL6,MCAM,MKI67,NFKBIA,NT5E,OSGIN2,PLAU,PLK1,SBSN,SLIT2,SOD2,TNFRSF1B,UBE2C	141 (22)
TRPM2		ion channel		1,687	9,53E-04	BNIP3,CXCL3,CXCL8,SOD2	89 (9)
MITF		transcription regulator		1,677	8,17E-05	AURKB,CCNB1,CD44,CENPF,CXCL8,GNPTAB,HAPLN1,KIF20A,MGP,MICAL1,PLK1,SPC25,UBE2C	102 (7)
ID3		transcription regulator		1,664	8,23E-03	CCL5,CCNB1,CD44,CXCL8,ICAM1,IL6,RELB,SOCS5	130 (16)
DNMT3A		enzyme		1,664	3,93E-02	CACNA1C,IGFBP5,MYL9,SLIT2,SMURF2,SPP1
ADORA2B		G-protein coupled receptor		1,662	6,84E-07	CCND1,CXCL2,CXCL3,CXCL8,IL6,MMP12,SPP1	117 (19)
ionomycin		chemical reagent		1,660	1,55E-03	ANKH,BMP2,CXCL8,ICAM1,IL6,MMP10,PIM1,SPP1,STC1	122 (24)
thapsigargin		chemical toxicant		1,650	7,35E-04	CCND1,CXCL2,CXCL3,CXCL8,HAPLN1,ICAM1,IGF1,IL6,NFKBIA,VCL	140 (23)
aldosterone		chemical - endogenous mammalian		1,644	7,75E-06	ATP1B1,BMP2,CCL2,DAXX,ELN,FKBP1B,ICAM1,IL6,KCNMB1,NFKBIA,SPP1	109 (20)
PARP1		enzyme		1,640	4,96E-03	CCL5,CCND1,CXCL3,ICAM1,IGF1,IL6	140 (22)
26s Proteasome		complex		1,634	8,87E-06	BMP2,CCL2,CCNA2,CXCL3,CXCL8,FOSL1,ICAM1,IL6,MAD2L1,MMP12,STAT5A	130 (19)
SAMSN1		other		1,633	1,20E-03	CXCL2,DAXX,IL6,NFKBIZ,STAT5A,ZC3H12A	90 (12)
NEDD9		other		1,633	8,56E-04	AURKA,BMP2,BNIP3,CD44,ITGA2,STC1	76 (7)
RET		kinase		1,629	9,49E-06	CCL2,CCND1,CXCL8,DUSP6,ELN,IL6,MMP1,MMP10,MMP3,PLAU,STC1	106 (18)
STING1		other		1,627	1,93E-04	C15orf48,CCL5,CXCL2,CXCL8,GAS7,IL6	94 (15)
IL17R		complex		1,616	3,61E-10	CCL2,CCL5,CCL7,CXCL3,CXCL5,CXCL6,CXCL8,MMP1	98 (15)
IL32		cytokine		1,615	8,40E-06	CCL2,CXCL3,CXCL8,ICAM1,IL6,MMP3,TNFRSF11B	110 (17)
cocaine		chemical drug		1,600	4,18E-03	CACNA2D1,CCL2,CXCL2,CXCL8,FOSL1,ICAM1,IL6,TIPARP	133 (22)
SAA		group		1,591	5,40E-06	CCL2,CXCL8,ICAM1,IL6,MMP1,TFPI	99 (18)
kainic acid		chemical toxicant		1,590	5,81E-05	CACNA1C,CACNA2D1,CCL5,CCND1,FGFR2,FOSL1,PTGES,SPP1,TIPARP,TMEM158	120 (22)
IRAK1		kinase		1,588	1,13E-05	CCL2,CCL5,CXCL8,IL6,MMP1,RELB	108 (17)
MAP2K3		kinase		1,587	3,07E-04	CXCL8,ICAM1,IL6,MMP1,MMP3,PLAU	126 (19)
ADAM17		peptidase		1,584	2,81E-04	CCND1,CXCL2,CXCL8,IL6,IL6ST,TNFRSF11B	136 (18)
KNG1		other		1,569	2,87E-06	BDKRB1,BDKRB2,CCND1,CXCL8,IGF1,IL6	139 (23)
MAP2K6		kinase		1,566	1,14E-06	ACTA2,CCL2,CCND1,CXCL8,IL6,MMP1,MMP3,PLAU,RELB	128 (19)
F2RL1		G-protein coupled receptor		1,543	1,60E-05	ACTA2,CCL2,CXCL2,CXCL8,DUSP6,IL6,SERPINB2	92 (17)
nocodazole		chemical reagent		1,543	1,55E-03	AURKA,CCNB1,CCND1,CDKN3,PIM1,PLK1	143 (23)
MAP3K7		kinase		1,529	6,92E-07	CCL5,CFB,CH25H,CXCL2,CXCL6,CXCL8,IL6,MMP1,MMP3	127 (14)
IL27		cytokine		1,525	2,74E-03	CCL2,CCL5,CCL7,CXCL8,ICAM1,IL6,PIM1	104 (16)
PLG		peptidase		1,522	8,59E-05	CCL2,CNN2,IL6,MMP1,MMP12,PLAU,TNFRSF11B	136 (21)
SP1		transcription regulator		1,515	3,67E-08	ACTA2,ANKH,CCL2,CCL5,CCNA2,CCND1,CRABP2,CXCL3,CXCL5,CXCL8,CYP1B1,CYP7B1,FOSL1,ICAM1,IGF1,IRAK3,ITGA2,MMP1,NFKBIA,PIM1,PLAU,SOD2,SPP1,TFPI2,TIMP4,TNFAIP3,UGCG	148 (18)
lysophosphatidic acid		chemical - other		1,514	8,64E-09	ACTA2,CACNA2D1,CCL2,CCL5,CCND1,CXCL2,CXCL3,CXCL8,ICAM1,IL6,LIPG,PLAU	127 (19)
TWIST1		transcription regulator		1,512	1,32E-09	ACTA2,AOPEP,ASPM,C1QTNF1,C3,CCL2,CD44,CXCL8,FGFR2,FOSL1,IGFBP5,IL6,MMP1,NT5E,RELB,SPP1	141 (23)
TCR		complex		1,511	8,22E-05	ABLIM1,CCL5,CCND1,CD44,CXCL8,ECH1,IL6,IL7,NFE2L3,NFKBIA,PIM1,RELB,SPP1,STAT5A,TNFAIP3,TNFRSF1B	95 (15)
ETS1		transcription regulator		1,511	2,73E-04	CCL2,CCL5,CCND1,CD44,CST4,ICAM1,MCAM,MMP1,MMP3,PLAU,SPP1	132 (17)
F2R		G-protein coupled receptor		1,498	7,93E-11	CCL2,CCND1,CD44,CXCL3,CXCL8,FGFR2,ICAM1,IL6,MCAM,PLAU,TFPI,TFPI2,TGFB1I1,TNFAIP3	101 (16)
TP63		transcription regulator		1,496	4,83E-09	ACTA2,BDKRB2,CCNA2,CCNB1,CCND1,CD82,CXCL8,DKK1,DUSP6,FGFR2,FOSL1,FST,IKBKE,IL6,ITGA2,KRT33B,MAD2L1,MKI67,MMP10,NFE2L3,NT5E,PLAU,RELB,SERPINB2,SLIT2,SMURF2	145 (21)
KLF5		transcription regulator		1,493	1,31E-03	ACTA2,CCNA2,CCNB1,CCND1,PTGES	95 (14)
calcipotriene		chemical drug		1,491	1,47E-05	CXCL8,FOSL1,IL6,PLAU,SPP1	140 (21)
lipoteichoic acid		chemical - endogenous non-mammalian		1,490	2,56E-04	CCL2,CXCL8,ICAM1,IL6,SLC16A3,TNFRSF11B	81 (17)
bryostatin 1		chemical drug		1,485	1,16E-04	CCL5,CD44,CXCL8,ICAM1,IL6	112 (19)
FOSL1	2,110	transcription regulator		1,482	1,07E-12	CCL2,CCND1,CD44,CXCL6,CXCL8,ELN,FOSL1,IL6,MMP1,MMP10,MMP3,MT2A,PLAU,SERPINB2	125 (19)
MOG		other		1,480	2,81E-07	CCL5,CD44,CXCL2,ICAM1,IGF1,IL6,MKI67,MMP3	133 (16)
SAA1		transporter		1,478	9,50E-06	CCL5,CCND1,CXCL6,CXCL8,IL6,MMP3	98 (18)
deoxycorticosterone acetate/potassium chloride/sodium chloride		chemical reagent		1,473	1,40E-06	BDKRB1,CCL5,CXCL2,IL6,SPP1,TIMP4	86 (9)
IgG		complex		1,472	2,26E-06	ATP1B1,C3,CCL2,CCL5,CRABP2,CXCL8,FST,IL6,MMP12,PIM1,SERPINB2,SERPINB7,TNFAIP3,UGCG	99 (20)
SOX11		transcription regulator		1,463	1,01E-03	BMP2,CCL5,CCL7,CCND1,IL6,IL6ST,NREP,SOCS5
25-hydroxycholesterol		chemical reagent		1,461	1,93E-03	CH25H,CXCL8,FOSL1,IL6,NFKBIA	162 (25)
ANGPT2		growth factor		1,458	2,31E-04	ACTA2,CCL5,CFB,GATA6,ICAM1,IL6,MMP1,PHLDA1,PLAU,PTGES,SOD2	137 (18)
Ifnar		group		1,455	6,70E-03	C3,CCL2,CCL5,IL6,SPP1	112 (17)
SHH		peptidase		1,447	1,95E-02	BMP2,CCNB1,CCND1,IGF1,IGFBP5,IL6,SPP1
CD86		transmembrane receptor		1,446	1,78E-04	ICAM1,IL6,NFKBIA,POU2F2,TNFAIP3	98 (16)
TRPV4		ion channel		1,446	1,15E-05	CCL5,CXCL2,CXCL6,IL6,SOCS5	109 (15)
CREBBP		transcription regulator		1,446	2,37E-02	BDKRB2,CCL5,CCND1,CD44,CXCL8,HSD11B1,IL6,NFKBIA,PLEKHF1,TIPARP,TNFAIP3
lysophosphatidylcholine		chemical - other		1,438	7,84E-05	CCL2,CCL5,CXCL8,ICAM1,IL6,MMP1,PLAU	126 (21)
FGFR1		kinase		1,432	3,05E-03	CCND1,IL6,MMP1,MMP3,PLAU,POU2F2	106 (18)
CTNNB1		transcription regulator		1,428	8,74E-09	ACTA2,ACVR2A,AURKA,BMP2,CCL7,CCNA2,CCND1,CD44,CNN2,CRABP2,CST4,CXCL2,CXCL6,CXCL8,CYP1B1,CYP7B1,DKK1,FOSL1,FST,GFPT2,HAPLN1,IGFBP5,IL6,IL7,MAP3K5,MMP1,MMP3,PLAU,PLK1,SERPINB2,SLC39A14,SPP1,STAT5A,TNFAIP3,TNFRSF11B,TNFRSF1B,UGCG	151 (16)
BHLHE40		transcription regulator		1,414	1,20E-04	ACTA2,ATP1B1,C15orf48,CRABP2,CXCL3,IL6,IL6ST,PHLDA1
TAL1		transcription regulator		1,414	1,14E-04	ASPM,BUB1,C3,CCNB1,CDKN3,ICAM1,KIF20A,MYO1E,NFKBIZ,SERPINB2,TNFAIP3,ZC3H12A	103 (10)
PPARD		ligand-dependent nuclear receptor		1,412	2,17E-06	ACTA2,CCND1,CXCL2,CXCL3,CXCL8,ECH1,ICAM1,IKBKE,IL6,LIPG,LRP5,RBP1,SLC22A3,TNFAIP3,TNFRSF11B	108 (18)
platelet activating factor		chemical - endogenous mammalian		1,404	8,40E-06	CCL2,ICAM1,IL6,MMP1,MMP8,NFKBIA,PLAU	144 (22)
AKT1		kinase		1,403	1,04E-07	ACTA2,ANKH,AURKB,BMP2,CCL2,CCL5,CCND1,CD44,CXCL2,CXCL6,CXCL8,IGFBP5,IL6,MT2A,NDC80,PHLDA1,SPP1,UBE2C	139 (20)
CXCR4		G-protein coupled receptor		1,400	2,33E-04	ACKR3,CCL2,CCND1,CD44,CXCL8,IL6	145 (23)
BCR-ABL1		fusion gene/product		1,400	1,55E-03	AURKA,AURKB,CCL2,CCND1,GYS1,PIM1	154 (21)
LEF1		transcription regulator		1,399	3,16E-04	ACTA2,CCND1,CD44,DKK1,KIF11,LRIG1,PHLDA1,SPP1,TMEM158	150 (19)
Pdgf (complex)		complex		1,389	2,67E-04	CCL2,CCND1,CD44,CXCL3,ICAM1,MMP1,PLAU	104 (20)
ELAVL1		other		1,387	3,05E-02	ACTA2,CLDN1,CTSS,IL6,KIF11,NFKBIA
TSC2		other		1,387	2,30E-02	CCND1,IGFBP5,MGP,PLAU,SOCS5,SOD2
NOX4		enzyme		1,387	5,74E-04	ACTA2,CCL2,CD44,CXCL8,ICAM1	141 (19)
2-mercaptoacetate		chemical drug		1,387	3,26E-07	CXCL2,CXCL3,ICAM1,IGF1,IL6,PLAU	119 (11)
sodium orthovanadate		chemical reagent		1,387	7,23E-05	CCL2,CCNA2,CCND1,CXCL8,NFKBIA	141 (24)
ascorbic acid		chemical - endogenous mammalian		1,377	5,72E-06	CXCL8,IGF1,IGFBP5,IL6,ITGA2,MGP,SPP1,TNFRSF11B	157 (22)
EGFR		kinase		1,373	4,46E-10	ACTA2,CCL2,CCL5,CCNA2,CCND1,CDCP1,CPM,CXCL5,CXCL8,FOSL1,GALNT18,ICAM1,IGF1,IGFBP5,IL6,ITGA2,MMP1,MMP3,MT1F,MT1M,NFKBIA,NT5E,PLAU,PLK1,PTGES,TNFAIP6,TNFRSF11B,VCL	148 (18)
beta-estradiol		chemical - endogenous mammalian		1,356	4,63E-22	ABLIM1,ACKR3,ACTA2,ACVR2A,ANK3,ANKH,ATP1B1,AURKA,BMP2,BUB1,C15orf48,C3,CA12,CCL2,CCL5,CCNA2,CCNB1,CCND1,CD44,CDKN3,CENPF,CFB,CLDN1,CNN1,CNN2,COL11A1,COMP,CPM,CRABP2,CST4,CXCL2,CXCL3,CXCL5,CXCL6,CXCL8,CYP1B1,DKK1,DLGAP5,DRAM1,DUSP6,ECH1,ELOVL2,FGFR2,FOSL1,FST,GNPTAB,HOXD4,HSD11B1,HSD17B6,ICAM1,IGF1,IGFBP5,IL6,IL6ST,IL7,ITGA2,KLF10,KLF9,KYNU,LMCD1,MAD2L1,MCAM,MGP,MKI67,MMP1,MMP3,MT1F,MT2A,NDC80,NFE…	154 (18)
RAS		group		1,355	1,77E-08	AURKA,BNIP3,CCL2,CCND1,CXCL8,FOSL1,IGF1,IL6,MMP1,PLAU,PTGES,SOD2,TFPI2	109 (19)
FGF7		growth factor		1,352	5,91E-05	ACTA2,CCND1,CD44,FGFR2,IL7,NFE2L3,PLAU	96 (15)
DCAF1		kinase		1,342	1,86E-05	CCNB1,CENPF,KLF10,PLK1,PTGES	79 (3)
ACOX1		enzyme		1,342	1,30E-02	ACOT2,CYP7B1,HSD11B1,IGF1,PHLDA1,UGCG
PIK3R1		kinase		1,326	3,10E-06	ACTA2,CCND1,CD44,CXCL8,ICAM1,IL6,MKI67,PLAU,SOD2	131 (19)
1-methyl-4-phenyl-1,2,3,6-tetrahydropyridine		chemical toxicant		1,320	3,31E-04	CCL5,CLDN1,IL6,LMCD1,PLEKHF1,SOD2,TNFRSF1B	131 (19)
IL12 (complex)		complex		1,319	9,99E-04	CCL2,CCL5,CD44,CXCL6,CXCL8,ICAM1,IL6,PIM1,PLAU	126 (16)
vancomycin		biologic drug		1,309	4,80E-03	C3,CCND1,CD44,CDCP1,CXCL2,IGFBP5,SOD2,SPP1
etoposide		chemical drug		1,308	7,03E-07	CCL2,CCL5,CCNB1,CCND1,CXCL3,CXCL8,ICAM1,IL6,MMP1,RELB,SOD2,SVIL,TNFAIP3,ZNF281	95 (15)
RHOA		enzyme		1,290	4,21E-06	ACTA2,CCNB1,CCND1,CXCL5,CXCL8,ICAM1,IL6,MMP1,PLAU	116 (22)
3M-002		chemical reagent		1,276	5,62E-04	CCL5,CCND1,CXCL3,DKK1,ESM1,FOSL1,IL6	123 (19)
NGF		growth factor		1,273	1,04E-02	CCND1,DUSP6,EPHA4,FOSL1,ITGA2,MAPK8IP3,MMP10,MMP3
FSH		complex		1,250	2,08E-08	ACTA2,ACVR2A,ADAMTS16,CCND1,CH25H,FOSL1,FST,GATA6,GPRC5B,GRK5,HSD11B1,IL6,KLF10,LRRC32,MAP3K5,MT2A,PSMD3,RASSF2,TFPI2,TNFAIP3,TNFAIP6,TNFRSF11B,VCL	157 (25)
CREB1		transcription regulator		1,242	2,23E-06	ACVR2A,ANGPTL2,AURKA,BNIP3,CACNA1C,CACNA2D1,CCNA2,CCNB1,CCND1,CH25H,CNN1,CXCL2,CXCL8,FGFR2,HSD11B1,IL6,MCAM,MKI67,MMP1,NREP,PLXDC2,SOD2,STC1,TIPARP	154 (21)
PRNP		other		1,238	1,44E-06	CCL2,CCL5,CCND1,CD44,DKK1,FOSL1,FST,IL6,NFKBIA	143 (23)
IFI16		transcription regulator		1,237	9,94E-06	CCL2,CCL5,CCND1,CXCL8,ICAM1,IL6,NFKBIA,PIM1	136 (21)
PRMT1		enzyme		1,236	1,27E-02	CCND1,CLDN1,CXCL3,MT2A
arsenic trioxide		chemical drug		1,234	3,82E-04	ATP1B1,AURKA,BNIP3,CCL2,CCL7,CCND1,CD44,CXCL8,KIF11,MT1F,MT2A,NFKBIA,PIM1,TNFAIP3	129 (22)
ROCK2		kinase		1,231	6,34E-04	CD44,CNN1,CXCL8,ICAM1,SPP1	134 (19)
MMP2		peptidase		1,231	3,35E-04	BMP2,CCL5,CCND1,CD44,IL6ST,MMP1	135 (15)
BMP2	1,840	growth factor		1,224	2,13E-06	ACTA2,BMP2,CCND1,DKK1,FGFR2,FST,IGFBP5,KLF10,KLF9,LRP5,PTX3,SPP1,TMEM119,TNFRSF11B	162 (20)
PI3K (family)		group		1,219	1,20E-03	ACTA2,CCL2,CXCL8,IL6,MMP12,MMP3,WTAP	138 (23)
ITGA9		other		1,213	1,15E-05	ACTA2,CXCL6,IL6,MMP1,MMP3	126 (20)
bucladesine		chemical toxicant		1,211	6,52E-09	BDKRB2,CCND1,CD44,CXCL3,CXCL8,DUSP6,EPHA4,ESM1,FOSL1,FST,HSD11B1,ICAM1,IGF1,IGFBP5,IL6,IRAK2,MAP3K5,MCAM,MMP1,PLAU,SOD2,STC1	151 (21)
FAS		transmembrane receptor		1,208	3,92E-13	ACTA2,CCL2,CCL5,CCL7,CD44,CXCL2,CXCL3,CXCL6,CXCL8,GNG7,GRK5,ICAM1,IL6,MGP,MMP1,NFKBIA,NLRP1,PLAU,PTX3,SERPINB2,SOD2,SPP1,STK38,TNFAIP3,TNFAIP6,TNFRSF11B,TNFRSF1B,UGCG	110 (14)
S100A8		other		1,207	4,76E-11	CCL2,CCNB1,CCND1,CPM,CXCL2,CXCL3,CXCL8,ELN,FOSL1,ICAM1,IGF1,IL6,MMP1,MMP3,NFKBIA,PHLDA1,PLAU,PTGES	122 (16)
N-(3-oxododecanoyl)-homoserine lactone		chemical reagent		1,206	8,03E-07	CXCL2,CXCL6,CXCL8,IL6,PTGES	130 (13)
S100A4		other		1,205	2,96E-04	BNIP3,CCL5,CXCL3,ICAM1,PLAU	113 (20)
IFN alpha/beta		group		1,195	3,20E-05	CCL2,CCL5,DAXX,GAS7,IL6,IL7,MMP10	134 (16)
JUNB		transcription regulator		1,193	1,86E-10	C3,CCND1,CD44,CD82,CXCL2,CXCL3,CYP1B1,FOSL1,IL6,MMP1,MMP10,MMP3,PIM1,PLAU,RELB,SERPINB2	139 (17)
mir-873		microRNA		1,192	1,59E-06	CCL2,CXCL3,IL6,TNFAIP3	124 (12)
IRF5		transcription regulator		1,190	2,41E-02	CCL5,CXCL2,IL6,ZNF443
prostaglandin E2		chemical - endogenous mammalian		1,189	1,05E-12	ACTA2,BMP2,CCL2,CCL5,CCNB1,CCND1,CD44,CXCL3,CXCL5,CXCL8,FOSL1,FST,ICAM1,IGF1,IGFBP5,IL6,MMP1,MMP3,NFKBIA,NT5E,PLAU,PTGES,SPP1,TNFAIP6,TNFRSF11B	144 (19)
deoxynivalenol		chemical toxicant		1,188	4,25E-05	CCNB1,CLDN1,CXCL8,ICAM1,IL6	163 (22)
BRD4		kinase		1,187	5,62E-09	ABLIM1,ACTA2,ALDH1B1,AURKB,CCNA2,CCND1,CXCL2,CXCL3,CXCL5,CXCL8,ICAM1,IL6,PIM1,PLAU,SPP1	134 (20)
mir-142		microRNA		1,181	5,45E-04	CXCL3,IL6,IL6ST,LRRC32
KLF11		transcription regulator		1,177	1,72E-05	ACTA2,CCL2,ITGA2,MMP1,MMP12,MMP3,MMP8,PLAU,SOD2,TIMP4	94 (12)
STAT4		transcription regulator		1,175	3,82E-03	C3,CCL2,CXCL2,CXCL3,IL6,KLF9,MAPK8IP3,PYGL,SMURF2	110 (14)
KITLG		growth factor		1,175	8,79E-03	CCL2,CCNA2,CXCL2,CXCL3,CXCL8,IL6,NFKBIA,PIM1,UGCG	132 (20)
TNFSF10		cytokine		1,175	2,08E-03	CXCL8,IL6,MMP3,NFKBIA,PLAU,TNFAIP3	113 (17)
ITGB1		transmembrane receptor		1,173	1,16E-04	ACTA2,CCL2,CXCL8,ICAM1,IL6,MMP1,PAPPA,PLAU,TNFAIP3	110 (18)
DMP1		other		1,172	1,78E-04	BMP2,CXCL8,IL6,LIPG,SPP1
FHL2		transcription regulator		1,172	4,66E-04	ACTA2,CCND1,CNN1,CXCL8,SPP1	128 (23)
CYLD		transcription regulator		1,165	9,53E-04	CXCL8,IL6,NFKBIA,RELB	99 (18)
STUB1		enzyme		1,165	8,89E-03	ACTA2,CCNA2,CTSS,IL6	134 (17)
BDNF		growth factor		1,161	4,67E-04	BMP2,CSPG4,DUSP6,GRB14,IL6,KLF10,MAPK8IP3,MMP1,NMB,SOD2,SPP1,TIPARP,TNFRSF11B	108 (16)
trichostatin A		chemical drug		1,160	2,61E-05	AURKB,BMP2,CA12,CCL2,CCNA2,CCND1,CD44,CLDN1,CRABP2,CXCL3,CXCL8,EFNB1,ELOVL2,FST,GATA6,ICAM1,IL6,KIF20A,MMP1,MMP3,NFKBIA,PIM1,PLAU,PLK1,RELB,SPP1,TFPI2,VCL,WTAP	133 (18)
NCOA1		transcription regulator		1,159	8,74E-04	C3,CCND1,DBP,FGFR2,IGF1,IL6,NFKBIA,NFKBIZ	140 (24)
IRF1		transcription regulator		1,155	5,51E-06	CCL2,CCL5,CCNB1,CCND1,CFB,CTSS,CXCL2,CXCL3,CXCL8,GATA6,IL6,IL7	144 (16)
lactic acid		chemical - endogenous mammalian		1,154	6,32E-04	CCL2,CXCL8,IGF1,SLC16A3	142 (22)
GDF2		growth factor		1,151	1,96E-03	ANKH,CXCL8,ICAM1,IGF1,NFKBIA,SPP1	87 (5)
levodopa		chemical - endogenous mammalian		1,143	5,80E-04	ACTA2,AMIGO2,CA12,CBR3,CCND1,DBP,DUSP6,FAM114A1,FOSL1,GAS7,GNG7,HSPB6,IGFBP5,INSYN2B,KLF9,MICAL1,NT5E,SIPA1L3,SOCS5,TRNP1,ZNF281
LIF		cytokine		1,142	4,61E-09	ACTA2,BMP2,CCNA2,CCND1,CXCL2,CXCL8,GATA6,IGF1,IL6,IL6ST,IL7,KLF10,MMP1,PIM1,SOD2,SPP1,TNFRSF11B	136 (20)
SMARCA4		transcription regulator		1,137	4,31E-08	ACTA2,ANGPTL2,CCL2,CCNA2,CCND1,CD44,CPM,CTSS,CXCL8,DUSP6,EFNB1,EPHA4,FGFR2,GYS1,ICAM1,IGF1,IGFBP5,IL6,LPXN,MGP,MMP1,NFKBIZ,PTX3,RBP1,SERPINB2,SERPINB7,SLC43A3,SPP1,TRNP1	163 (24)
HSPA9		other		1,134	1,49E-06	CRABP2,MMP1,MMP10,MMP3,MMP8,SOD2,TIMP4	75 (7)
ERVW-1		other		1,131	1,53E-04	CCL5,CCNA2,CXCL8,IL6	111 (11)
IL1R1		transmembrane receptor		1,126	3,36E-07	ACTA2,CCL5,CXCL2,CXCL3,CXCL8,ICAM1,IGF1,IL6	101 (16)
PRKCQ		kinase		1,119	1,72E-03	CD44,FOSL1,IL6,MMP1	121 (20)
TNC		other		1,119	2,52E-05	CCL2,CXCL3,CXCL6,DKK1,IL6,MMP1	106 (18)
fluticasone propionate		chemical drug		1,116	4,51E-10	C3,CCL2,CCL5,CCL7,CFB,CXCL2,CXCL5,CXCL8,HSD11B1,KLF9,MT2A,OLFML2B,PHLDA1,PLAU,SERPINB2,SPP1,TFPI	148 (16)
GPER1		G-protein coupled receptor		1,109	2,86E-05	ACTA2,CCND1,IGF1,MT1F,MT2A,NFKBIA,TNFAIP3	163 (21)
PYCARD		transcription regulator		1,103	1,53E-04	ACTA2,CXCL8,IL6,TGFB1I1	134 (21)
AIF1		other		1,103	1,43E-05	ACTA2,CCNB1,CCND1,IL6	101 (12)
romidepsin		biologic drug		1,103	1,33E-04	CCL5,CCND1,CXCL8,DUSP6,ICAM1,SERPINB2,TNFAIP6	116 (21)
N-nitro-L-arginine methyl ester		chemical drug		1,093	3,55E-04	CCL2,CXCL2,CXCL3,CXCL8,ICAM1,IL6,NFKBIA	129 (16)
IHH		enzyme		1,091	3,74E-04	CCND1,DKK1,IL6,SPP1,TNFRSF11B
NR1I2		ligand-dependent nuclear receptor		1,067	2,58E-02	CXCL2,CXCL3,IGF1,IL6,MGP,TNFRSF11B
SCX	-2,070	transcription regulator		1,067	3,68E-06	COMP,HAPLN1,MMP3,SCX,SPP1
EWSR1		other		1,067	1,54E-03	ACKR3,CCND1,DLGAP5,KIF20A
phenylbutazone		chemical drug		1,067	8,34E-03	CCND1,CD44,CDCP1,SPP1
bezafibrate		chemical drug		1,067	4,03E-02	ACOT2,BNIP3,CCNB1,ECH1
isobutylmethylxanthine		chemical toxicant		1,065	8,99E-03	ACVR2A,CCND1,CD44,CRABP2,mir-375,MMP3,SOD2,ZC3H12A	142 (21)
CpG ODN 2006		chemical reagent		1,060	1,05E-03	CCL2,CCL5,CXCL8,ICAM1,IL6,NFKBIZ	96 (15)
MYC		transcription regulator		1,055	8,04E-04	ACVR2A,AOPEP,AURKB,BUB1,CCNA2,CCNB1,CCND1,CD44,CRABP2,CSPG4,CXCL8,DKK1,DUSP6,FOSL1,GATA6,HAPLN1,ICAM1,KLF10,MAD2L1,MGP,MKI67,MYL9,NFKBIA,PLAU,PLK1,RBP1,SLC16A3,SOD2,SPP1,UBE2C	143 (22)
POU5F1		transcription regulator		1,043	9,07E-05	ACKR3,ACVR2A,BMP2,BNIP3,CCL5,CCND1,CRABP2,CXCL3,CXCL5,CXCL8,GATA6,IL6,IL6ST,SPP1,TET1,TNFRSF11B	149 (20)
cycloheximide		chemical reagent		1,032	1,71E-11	BDKRB1,CCL2,CCND1,CD44,CXCL2,CXCL3,CXCL8,FST,GAS7,HSD11B1,ICAM1,IGF1,IGFBP5,IL6,MMP1,MMP12,NFKBIA,PLAU,PLK1,PTX3,RELB,SERPINB2,SPP1,TNFAIP3,TNFAIP6,TNFRSF11B	110 (15)
NCOA3		transcription regulator		1,030	1,98E-04	CCNA2,CCNB1,CCND1,FGFR2,IGF1,NFKBIA,SLC16A3	159 (27)
thioacetamide		chemical toxicant		1,016	7,91E-03	ACOT2,ACTA2,CD44,CDCP1,ELN,GNG11,IGF1,IL6,SPP1
EWSR1-FLI1		fusion gene/product		1,010	1,69E-04	CCND1,IGFBP5,NFKBIZ,NREP,SULF1,SYNPO2,TRNP1
GNA13		enzyme		1,007	1,38E-10	ACTA2,CNN1,CXCL2,CXCL3,CXCL5,CXCL6,CXCL8,MAP3K5	101 (19)
calpain		complex		1,000	2,79E-04	CCL5,CCND1,IL6,NFKBIA	151 (23)
C1q		complex		1,000	4,19E-05	CCL2,CXCL8,ICAM1,IL6	106 (20)
CDK19		kinase		1,000	3,21E-02	CD82,CXCL2,CXCL8,DRAM1,FST
STAT1/3/5 dimer		complex		1,000	2,12E-05	MMP1,MMP3,MT2A,PLAU
PPP2CA		phosphatase		1,000	7,30E-03	CCND1,CFB,CXCL3,NT5E	115 (17)
IFNAR1		transmembrane receptor		1,000	9,10E-05	CCL5,CH25H,CXCL2,CXCL3,CXCL6,DUSP6,IL6,SOD2,TNFAIP3	96 (16)
GNAS		enzyme		1,000	1,74E-02	ARL4D,CXCL2,IL6,SPP1
TCF4		transcription regulator		1,000	1,37E-02	BNIP3,CCNA2,CDKN3,GRB14,HSD11B1,IGFBP5,IL7,MAD2L1,MKI67,NDC80,SPC25
E2F2		transcription regulator		1,000	2,75E-03	CCNA2,CCNB1,CCND1,FGFR2,IL6	105 (11)
ELK1		transcription regulator		1,000	6,50E-05	ANKH,BMP2,CCL2,FOSL1,IL7,SPP1,TIPARP	114 (12)
cyclophosphamide		chemical drug		1,000	5,40E-03	CCL5,CD44,IL6,SPP1,UGCG	113 (21)
iron		chemical - endogenous mammalian		1,000	5,09E-03	CCNB1,CCND1,IL6,SOD2	133 (21)
F7		peptidase		0,998	8,66E-08	CCND1,CLDN1,CXCL2,CXCL8,FOSL1,ICAM1,IL6,SERPINB2	116 (23)
Immunoglobulin		complex		0,995	6,42E-13	ACTA2,BMP2,CCL2,CCL5,CCL7,CD44,CH25H,CXCL2,CXCL3,CXCL5,CXCL6,CXCL8,CYP1B1,DUSP6,ELN,ESM1,FGFR2,GAS7,GYS1,ICAM1,IL6,LRRC32,MKI67,MMP1,MYO1E,NFKBIA,NFKBIZ,NT5E,PLAU,POU2F2,PTX3,RELB,SOCS5,SOD2,SPP1,TIMP4,TNFRSF11B,TNFRSF1B	136 (16)
HDAC7		transcription regulator		0,987	2,31E-04	CCND1,CD44,IL6,MMP10	86 (7)
SMAD1		transcription regulator		0,985	4,18E-04	ACTA2,CXCL2,CXCL3,ICAM1,SPP1	134 (22)
ATF2		transcription regulator		0,982	4,65E-06	ANGPTL2,CCNA2,CCND1,CXCL8,IL6,MMP1,MT2A,PLAU,SOD2	102 (19)
dextran sulfate		chemical drug		0,976	9,34E-12	AURKA,BUB1,C3,CCL5,CCNA2,CCNB1,CCND1,CXCL2,CXCL3,CXCL6,CXCL8,HJURP,ICAM1,IL6,KIF11,LRP5,MKI67,MMP3,PLK1,SERPINB2,SPC25,TNFRSF1B,UBE2C	137 (17)
ARNT		transcription regulator		0,975	5,43E-03	BNIP3,CDCP1,CLDN1,CYP1B1,KIF20A,UBE2C
pimagedine		chemical drug		0,970	1,02E-06	ACTA2,CNN1,CXCL8,ICAM1,IL6,POU2F2,SLC22A3	113 (16)
GDF11		growth factor		0,964	8,35E-04	BMP2,FST,ICAM1,SPP1
INS		other		0,962	4,47E-04	ACTA2,CCND1,CRABP2,FOSL1,ICAM1,IGF1,IGFBP5,IL6,UGCG	157 (24)
IL13		cytokine		0,961	1,74E-16	ACKR3,C3,CCL2,CCL5,CCL7,CD44,CTSS,CXCL2,CXCL3,CXCL5,CXCL6,CXCL8,FLG,G0S2,GAS7,HSD11B1,ICAM1,IGF1,IL6,IRAK3,MMP1,MMP10,MMP12,MMP3,PHLDA1,PLAU,PTGES,SEPTIN11,SLC43A3,SPP1,TIMP4,TNFRSF11B,TNFRSF1B,TNS1	145 (17)
IL12B		cytokine		0,958	4,72E-03	CCL5,CXCL8,ICAM1,IL6	95 (17)
BMP10		growth factor		0,956	2,20E-03	FGFR2,ICAM1,MMP12,MMP3,NFKBIA,PHLDA1	113 (7)
IFNGR1		transmembrane receptor		0,943	1,16E-04	CCL5,CXCL3,CXCL6,ICAM1,IL6	131 (17)
Pkc(s)		group		0,942	1,98E-07	ACTA2,CACNA1C,CCL2,CLDN1,CNN1,CXCL8,DBP,FOSL1,IL6,MAP3K5,MMP1,PHLDA1,POU2F2,SPP1,STC1	109 (21)
TGFA		growth factor		0,933	1,33E-04	CCL2,CCL5,CCND1,CXCL2,CXCL8,ICAM1,IL6	133 (17)
promegestone		chemical drug		0,930	1,64E-03	CCND1,DKK1,MT2A,NFKBIA,STAT5A,TIPARP	117 (21)
MMP9		peptidase		0,929	8,93E-06	ACTA2,CCND1,CD44,CXCL2,ICAM1,IL6,MMP12,MMP3	115 (17)
TEAD1		transcription regulator		0,928	5,93E-04	ACTA2,CCND1,IGFBP5,NFKBIZ,SULF1,TRNP1	76 (7)
temozolomide		chemical drug		0,928	2,91E-05	CCL2,CCL5,CXCL8,IL6,NFKBIA,SOD2	108 (17)
TXN		enzyme		0,921	3,85E-05	CXCL8,CYP1B1,ICAM1,IL6,NFKBIA,SOD2	89 (15)
HIF1A		transcription regulator		0,918	1,90E-09	ACTA2,AURKA,BMP2,BNIP3,CCL5,CCND1,CD44,CDCP1,CLDN1,CXCL2,CXCL3,CXCL8,GATA6,ICAM1,IGF1,IGFBP5,IL6,MMP1,NFKBIA,NFKBIZ,NT5E,RELB,SLC16A3,SOD2,SULF1,TNFRSF11B	103 (14)
IKK (complex)		complex		0,916	1,22E-03	CCL5,CCND1,CXCL8,ICAM1	104 (19)
GSK3B		kinase		0,906	7,02E-06	CCL2,CCND1,CD82,CXCL6,CXCL8,IL6,NFE2L3,NFKBIZ,SPP1,TET1	132 (17)
E2F3		transcription regulator		0,905	8,00E-06	CA12,CCNA2,CCNB1,CCND1,FGFR2,FST,IGF1,MAD2L1,MT1F,NEAT1,PLK1,UBE2C	108 (11)
Mapk		group		0,896	1,44E-06	CCL2,CCND1,CXCL8,DBP,IGF1,IL6,IRAK3,MMP10,MMP3,SPP1	133 (18)
TEAD4		transcription regulator		0,896	5,62E-04	ACTA2,CCND1,FGFR2,IGFBP5,NFKBIZ,SULF1,TRNP1
SELP		transmembrane receptor		0,896	6,56E-06	CCL2,CXCL2,CXCL8,CYP1B1,IGF1,IL6	126 (20)
BMP6		growth factor		0,896	2,89E-03	ACTA2,CD44,CYP1B1,FOSL1,IL6,VCL	91 (7)
PAK1		kinase		0,878	1,08E-03	CCNB1,CCND1,FOSL1,TFPI	151 (25)
RUNX1		transcription regulator		0,871	2,02E-02	CCND1,HAPLN1,ITGA2,MAD2L1,MMP8,MYL9,SPP1,UGCG
mir-15		microRNA		0,868	5,91E-05	CCL2,CCL5,CCND1,CD82,IL6,PIM1,SMURF2	90 (9)
EIF2AK2		kinase		0,859	2,87E-04	CCND1,CXCL8,IL6,MT1M,NFKBIA,SOD2,TNFAIP3	108 (19)
PDLIM2		other		0,853	9,79E-06	CCND1,CXCL8,IL7,KYNU,MYL9,PHLDA1,SLC22A3,SLC43A3,TNS1	116 (9)
ESR1		ligand-dependent nuclear receptor		0,851	2,20E-18	ABLIM1,ACKR3,ACTA2,ANGPTL2,ANK3,ARL4D,ASPM,ATP1B1,AURKA,BMP2,BUB1,C3,CA12,CCL2,CCNA2,CCNB1,CCND1,CDKN3,CENPF,CLDN1,CNN1,CPM,CRABP2,CTSS,CXCL3,CXCL8,CYP1B1,CYP7B1,DTNA,ELN,FGFR2,FOSL1,FST,GAS7,ICAM1,IGF1,IGFBP5,IKBKE,IL6,IL6ST,IRAK2,KIF20A,MAD2L1,MAPK8IP3,MKI67,MMP1,NFE2L3,NFKBIA,PIMREG,PLAU,PRR15L,PSMD3,PTX3,PYGL,RELB,SLC16A3,SMURF2,SPP1,STAT5A,STEAP1,SULF1,THBS3,TNFAIP3,TNFAIP6,TNFRSF11B,WTAP	165 (23)
ITGA2	4,550	transmembrane receptor		0,849	3,68E-06	IGF1,IL6,ITGA2,MMP1,MMP3	116 (19)
D-fructose		chemical - endogenous mammalian		0,849	3,39E-03	ACTA2,CXCL2,ICAM1,IL6	99 (10)
5-N-ethylcarboxamido adenosine		chemical reagent		0,845	2,39E-02	ACKR3,CCL2,CXCL8,IL6,NT5E
WNT3A		cytokine		0,835	9,15E-04	ACTA2,ATP1B1,BMP2,CCND1,CD44,DKK1,EFNB1,IGFBP5,IL6,LRRC32,TMEM158,TNFRSF11B	133 (13)
EPHX2		enzyme		0,832	5,65E-05	CCL2,CXCL6,ICAM1,IL6	101 (19)
CALCA		other		0,832	4,21E-06	ANK3,CCL2,CD44,CXCL8,IGF1,IL6,MKI67,PLXDC2,TNS1	150 (21)
IRS1		enzyme		0,831	4,70E-04	BUB1,CCND1,CRABP2,FST,IGF1,IL6,NFKBIA,SPP1	119 (25)
capsaicin		chemical drug		0,831	1,31E-03	CCND1,CXCL3,CXCL8,IGF1,TNFRSF11B	127 (21)
PIM1	-2,100	kinase		0,816	1,28E-04	CCNB1,CD44,FOSL1,IGFBP5,IL6,PIM1	138 (22)
CBX5		transcription regulator		0,816	7,64E-03	C15orf48,CXCL5,CYP1B1,PRR15L,STAT5A,TIMP4
RGS4		enzyme		0,816	1,64E-03	HJURP,IGF1,PAPPA,PYGL,SPP1,UGCG
IL5		cytokine		0,810	2,00E-02	ATP1B1,BNIP3,CCL2,CXCL8,DUSP6,ICAM1,PIM1,SLC16A3,ZNF443
CSF3		cytokine		0,810	4,01E-08	CCL5,CD44,CXCL2,CXCL3,CXCL5,CXCL8,DUSP6,ICAM1,IGF1,IL6,IL7,MMP8,PIM1,TNFAIP3,TNFRSF1B	123 (17)
SLC16A2		transporter		0,808	1,37E-03	HAPLN1,HR,KLF9,SLC16A3
IL25		cytokine		0,807	5,49E-03	CCL2,CCL5,CXCL8,IL6	90 (18)
WNT1		cytokine		0,805	9,10E-05	ACTA2,CCNB1,CCND1,DKK1,EFNB1,IGF1,MMP3,SPP1,STAT5A	122 (17)
reactive oxygen species		chemical toxicant		0,802	4,67E-06	ACTA2,CACNA1C,CCL2,CCL5,CXCL8,IL6,MMP1,MMP3,SOD2,TNFAIP3	100 (15)
HIC1		transcription regulator		0,800	2,01E-08	ACKR3,ACTA2,AMIGO2,CA12,CCND1,CYP7B1,FST,MCAM,MMP12,SPP1	61 (7)
YAP1		transcription regulator		0,789	6,42E-04	ACTA2,AURKB,BMP2,CCNA2,CCNB1,CCND1,CXCL8,ICAM1,IL6,MYL9,PLK1,VCL	139 (21)
nitroprusside		chemical drug		0,784	5,09E-03	CXCL3,DUSP6,IGF1,TNFRSF11B	139 (17)
PIN1		enzyme		0,768	7,14E-05	BUB1,CCND1,CXCL8,IL6,MMP3,PIMREG,TIMP4	134 (25)
SYK		kinase		0,767	3,64E-08	CCL2,CCL5,CCND1,CD44,CXCL8,FOSL1,FST,ICAM1,IL6,PIM1,TFPI2,USP53	144 (18)
GNAQ		enzyme		0,765	3,43E-13	BMP2,BNIP3,C15orf48,CCND1,CD44,CNN1,CSPG4,CXCL3,CXCL8,FOSL1,FST,GRB14,IL6,LMCD1,PHLDA1,PTX3,PYGL,TNFAIP6	114 (22)
ACSL4		enzyme		0,762	8,34E-03	ICAM1,NT5E,SPP1,TFPI	82 (7)
IL6ST	1,740	transmembrane receptor		0,762	9,20E-05	CCND1,CD44,IL6,IL7,PIM1,TNFRSF1B	139 (18)
6-hydroxydopamine		chemical toxicant		0,762	1,04E-02	C3,CCL5,IL6,MMP3,SOD2
PRL		cytokine		0,756	5,56E-03	CCL2,CCNB1,CCND1,CTSS,IGFBP5,IL6,MGP,PIM1,SPP1,STAT5A	132 (18)
pirinixic acid		chemical toxicant		0,752	8,73E-05	ACOT2,BNIP3,C3,CCL2,CCL5,CCNA2,CCNB1,CCND1,CXCL3,CXCL8,CYP7B1,ECH1,G0S2,IL6,KLF10,NFKBIA,PHLDA1	121 (21)
BCR (complex)		complex		0,745	1,80E-03	CCNA2,CCND1,CD44,IL6,KLF9,PIM1,POU2F2	127 (18)
NR3C2		ligand-dependent nuclear receptor		0,738	1,18E-10	ABCC9,ATP1B1,CCL2,CCL5,CXCL6,CXCL8,CYP1B1,FKBP1B,ICAM1,IGF1,IL6,KLF9,MMP1,MMP10,MMP12,PTX3	161 (23)
PRKCI		kinase		0,730	6,10E-05	CCND1,CXCL2,CXCL3,IL6,MMP10	133 (17)
PTPN11		phosphatase		0,728	3,80E-03	CCND1,CXCL8,IL6,MMP12,PIM1	108 (20)
NFKBIB		transcription regulator		0,728	7,68E-07	CCL2,CCL5,CXCL2,CXCL8,ICAM1,IL6,NFKBIA,PLAU	92 (12)
STAT5a/b		group		0,728	3,02E-02	CCND1,EPHA4,IGF1,PIM1,RBP1
lactacystin		chemical - protease inhibitor		0,728	6,65E-03	CCL2,CCND1,CXCL8,FOSL1,IGFBP5,IL6,MMP1,NFKBIA	117 (21)
RARA		ligand-dependent nuclear receptor		0,722	2,36E-07	ABLIM1,ASPM,CA12,CCNA2,CCND1,CD44,CDKN3,CENPF,CRABP2,CTSS,CXCL5,CXCL8,IL6,MAD2L1,MGP,PIMREG,RBP1,SMURF2,SPP1,TNFRSF11B	151 (25)
Growth hormone		group		0,719	3,00E-06	BMP2,C3,CCL5,CCND1,CXCL2,ICAM1,IGF1,IGFBP5,IL6,KLF10,NFKBIA,SPP1,STAT5A,STC1	120 (18)
FGF1		growth factor		0,717	7,64E-03	CCND1,DUSP6,ICAM1,IL6,MKI67,SPP1	148 (25)
STAT5A	-1,650	transcription regulator		0,714	5,15E-05	C15orf48,CCND1,CXCL5,CYP1B1,ICAM1,IGF1,IL6,IL6ST,KLF10,PIM1,PRR15L,RAB27B,STAT5A,TIMP4	149 (20)
CASR		G-protein coupled receptor		0,711	2,26E-05	CCNB1,CCND1,CD44,FLG,GATA6,IGFBP5,KIF11,KIF22,MAD2L1,VCL
IL4		cytokine		0,711	1,84E-09	ABLIM1,ACTA2,B4GALNT1,BNIP3,C15orf48,C3,CCL2,CCL5,CCL7,CCND1,CD44,CXCL2,CXCL3,CXCL6,CXCL8,HSD11B1,ICAM1,IGF1,IL6,IL6ST,ITGA2,LACC1,LIPG,LRRC32,MAP3K5,MKI67,MMP1,MMP10,MMP12,MMP3,NFKBIA,NFKBIZ,PIM1,PLAU,POU2F2,SLC16A3,SPP1,STAT5A,TMEM158,TNFRSF11B,ZC3H12A,ZNF608	107 (17)
mir-223		microRNA		0,707	5,83E-04	ACTA2,C15orf48,CCND1,ICAM1,IGF1,IL6,MMP8,SERPINB2	144 (22)
HDAC2		transcription regulator		0,707	1,56E-04	AURKA,COL11A1,COMP,CXCL8,DKK1,IGF1,IL6,NFKBIA,PLAU	139 (22)
BCL2		transporter		0,701	3,09E-04	BNIP3,CCND1,CXCL8,ICAM1,IL6,MCAM,NFKBIA	144 (25)
ROCK1		kinase		0,698	6,32E-04	CCND1,CD44,CNN1,ICAM1	135 (21)
TANK		other		0,683	1,40E-06	CXCL2,CXCL3,CXCL8,IL6,NFKBIZ,ZC3H12A	86 (16)
IL3		cytokine		0,676	2,49E-03	BMP2,CCL2,CCND1,CXCL8,ECH1,ICAM1,IL6,KLF9,MMP1,MMP3,PIM1,SERPINB2	117 (23)
BIRC3		enzyme		0,671	2,32E-05	CCL2,CXCL8,ICAM1,IL6,NFKBIA	130 (21)
staurosporine		chemical - kinase inhibitor		0,668	8,64E-07	CCND1,CXCL8,FOSL1,ICAM1,IGF1,IGFBP5,IL6,KLF10,MMP1,PIM1,PLAU	128 (21)
GLI1		transcription regulator		0,663	7,94E-04	ASPM,CCND1,CD44,DKK1,GATA6,IGF1,IL6,NREP,PIM1,SPP1	135 (17)
PLAU	-1,780	peptidase		0,659	4,35E-12	ACTA2,CCL2,CCL5,CCND1,CXCL3,ICAM1,IGF1,IL6,MMP1,MMP12,PHLDA1,PLAU,RELB	130 (17)
IL12 (family)		group		0,657	9,68E-03	CCL5,CD44,IL6,NFKBIZ,PIM1,RAET1G	134 (15)
LTBR		transmembrane receptor		0,655	2,62E-04	ACTA2,CNN1,ICAM1,IL6,NFKBIA	120 (15)
CRH		cytokine		0,655	4,38E-05	BDKRB2,CCNA2,CXCL6,CXCL8,IL6,KCNMB1,NMB	117 (23)
MAP2K7		kinase		0,651	1,28E-04	CCL5,CCND1,CXCL8,MMP3,PLAU,TFPI2	100 (17)
cadmium		chemical toxicant		0,651	2,94E-03	C3,CCND1,MGP,PLAU,RBP1	154 (22)
CXCL8	2,330	cytokine		0,650	1,28E-06	ACKR3,ACTA2,CD44,CXCL2,CXCL3,CXCL8,ICAM1,MYO1E,NFKBIA	109 (17)
lithium chloride		chemical drug		0,647	1,55E-03	BMP2,CCND1,CD44,DKK1,HAPLN1,MT2A,PTX3	158 (23)
hydrochloric acid		chemical - endogenous mammalian		0,632	8,17E-07	CCL2,CXCL2,CXCL3,CXCL8,ICAM1,IL6	136 (18)
ethanol		chemical - endogenous mammalian		0,630	2,71E-07	ACKR3,ACTA2,CACNA1C,CCL2,CCL5,CCND1,CXCL3,CXCL8,CYP7B1,DKK1,DUSP6,ICAM1,IL6,MMP12,MMP3,RBP1,SOD2,SYNPO2,TFPI2,TNFAIP6,ZNF281	127 (16)
SPHK1		kinase		0,621	4,40E-05	ACTA2,CCL5,CCND1,CXCL8,IL6,PTGES	135 (22)
LGALS1		other		0,614	3,78E-08	ACTA2,ANK3,CCNB1,CXCL2,IL6,MMP1,MMP10,MMP12,MMP3,PTX3	132 (18)
PRKCE		kinase		0,610	7,84E-05	ACTA2,AMIGO2,CCND1,CXCL8,IL6,IL6ST,PIM1	144 (20)
MMP1	11,630	peptidase		0,600	8,40E-06	CXCL8,FGFR2,IGF1,MMP1,NFKBIA,PLAU,PTGES	107 (16)
PPARA		ligand-dependent nuclear receptor		0,589	5,73E-05	ACOT2,AURKA,C3,CCNA2,CCNB1,CCND1,CYP7B1,ECH1,G0S2,IGFBP5,IL6,KIF20A,LIPG,MAD2L1,MKI67,NFKBIA,PHLDA1,PLK1	126 (21)
SMAD7		transcription regulator		0,584	1,54E-07	ACTA2,ACVR2A,BMP2,CCL2,CCL5,CCNA2,CCNB1,FST,ICAM1,MMP1,MMP12,NFKBIA,SMURF2	141 (20)
LRP6		transmembrane receptor		0,579	5,74E-04	ACTA2,CCND1,DKK1,IL6,MMP3	117 (18)
linoleic acid		chemical - endogenous mammalian		0,577	1,66E-02	ICAM1,IL6,MMP1,NFKBIA
BACH1		transcription regulator		0,577	1,34E-02	IGF1,IL6,MMP1,SPP1
Esrra		transcription regulator		0,577	5,19E-03	CH25H,ECH1,GYS1,IL6,PYGL,SPP1
arachidonic acid		chemical - endogenous mammalian		0,575	4,83E-05	ELOVL2,FOSL1,IL6,NFKBIA,PLAU,PTGES,SPP1,TNFRSF1B	121 (21)
tetrachlorodibenzodioxin		chemical toxicant		0,572	1,69E-03	ACOT2,CBR3,CCL5,CCNA2,CCND1,CXCL8,CYP1B1,DUSP6,ELN,GNG11,IL6,MAD2L1,MMP1,SERPINB2,TIPARP	144 (23)
PRKAA2		kinase		0,570	2,50E-03	ACTA2,ELOVL2,FGFR2,IL6,NFKBIA,SOCS5,TNS1	105 (15)
RETNLB		other		0,563	8,02E-06	ACTA2,CCL2,CCL5,ELN,IGF1,IL6,MMP12,UBE2C	118 (21)
CGA		other		0,563	6,37E-04	CCND1,CXCL8,HR,IRAK2,KLF9,SCX,STAT5A	91 (12)
methylprednisolone		chemical drug		0,562	4,00E-06	ABCC9,ANGPTL2,ATP1B1,B4GALNT1,CCND1,CD44,CTSS,CXCL3,DUSP6,G0S2,IGF1,IL6,IL6ST,IRAK3,ITGA2,KLF9,MGP,MMP1,NFKBIA,PLAU,RELB,SERPINB7,TNFAIP3,UGCG	142 (21)
MUC1		other		0,560	5,36E-05	CCND1,CXCL8,IL6,MKI67,NFKBIA,PLAU,SOD2	148 (25)
BTK		kinase		0,557	3,92E-03	CXCL3,CXCL8,IL6,PIM1,PSMD3,RELB	129 (21)
APC		enzyme		0,557	7,31E-08	CCND1,CD44,CLDN1,CXCL2,CXCL3,ICAM1,IGF1,IGFBP5,IL6,ITGA2,MMP10,MMP3,SPP1,TNFRSF11B	150 (22)
okadaic acid		chemical toxicant		0,556	3,35E-09	BNIP3,CCND1,CRABP2,CXCL2,CXCL8,CYP1B1,ELN,IL6,MMP1,MMP3,PIM1,SPP1	120 (22)
forskolin		chemical toxicant		0,556	3,78E-17	ACTA2,ADAMTS16,ATP1B1,CCL2,CCL5,CCNB1,CCND1,CD44,CDKN3,CNN1,CXCL2,CXCL3,CXCL5,CYP1B1,DUSP6,EPHA4,ESM1,FGFR2,FOSL1,FST,GPRC5B,GRK5,HAPLN1,HSD11B1,ICAM1,IGF1,IGFBP5,IL6,MAP3K5,mir-375,MMP3,NFKBIA,NT5E,PLAU,PSMD3,PTGES,SERPINB2,SOD2,SPP1,STC1,TFPI2,TNFAIP3,TNFAIP6,TNFRSF11B,VCL	144 (16)
NCF1		enzyme		0,555	5,11E-05	ACTA2,CCL5,CD44,ICAM1,IGF1	120 (19)
ADIPOQ		other		0,528	1,05E-09	ACTA2,BMP2,CCL2,CCL5,CCND1,CMKLR1,CXCL2,CXCL3,CXCL8,CYP1B1,FGFR2,ICAM1,IL6,MMP1,MMP3,NFKBIA,SOD2,TNFAIP3	101 (13)
CTSB		peptidase		0,528	4,66E-04	ACTA2,CCND1,CXCL2,CXCL3	117 (22)
deferoxamine		chemical drug		0,524	1,10E-05	BNIP3,CCNB1,CCND1,CXCL8,ELN,GAS7,ICAM1,IGF1,IGFBP5,IL6,MMP1,SPP1,SULF2	139 (23)
SIRT6		enzyme		0,520	4,38E-05	ACTA2,CXCL8,DBP,IGF1,IL6,IRAK3,SOD2	135 (20)
CNR1		G-protein coupled receptor		0,518	2,19E-04	BMP2,CYP7B1,DKK1,IGF1,IL6,KIF11,PLAU,SLIT2,SOCS5	124 (14)
MAVS		other		0,516	1,93E-04	CCL5,CXCL2,CXCL8,IL6,SPP1,TNFRSF11B	84 (16)
CUX1		transcription regulator		0,509	3,20E-05	CCL5,CCNA2,CXCL2,CXCL3,CXCL6,CXCL8,MMP8	83 (7)
phosphate		chemical - endogenous mammalian		0,509	4,35E-04	ANKH,BMP2,DUSP6,FGFR2,FOSL1,SPP1,STC1	99 (12)
NR4A2		ligand-dependent nuclear receptor		0,489	1,64E-03	CCND1,CXCL8,MMP1,MMP3,PTX3,SPP1	119 (16)
PTHLH		other		0,489	6,09E-07	CCND1,CST4,CXCL8,HAPLN1,IGF1,IL6,PLAU,SOD2,TNFRSF11B	146 (26)
docetaxel		chemical drug		0,488	1,03E-06	AURKA,BUB1,CCL5,CCNB1,ITGA2,MAD2L1,mir-375,NDC80,PIM1,PLAU,UGCG	134 (11)
EGLN1		enzyme		0,485	2,12E-04	AURKA,ICAM1,IL6,MMP3,MMP8,TNFRSF11B	92 (11)
MAPK1		kinase		0,484	1,91E-07	ATP1B1,AURKA,CCL2,CCL5,CCNB1,CCND1,CFB,CRABP2,CXCL8,IL6,MAST3,MKI67,MMP1,NT5E,PLAU,POU2F2,SPP1,STC1,TMEM158,TNFRSF1B,UBE2C	139 (20)
estrogen receptor		group		0,479	9,66E-07	C3,CA12,CCND1,CD44,CPM,CXCL8,FGFR2,ICAM1,IGF1,IL6,KLF10,MGP,MMP1,NT5E,PLAU,TIMP4	153 (22)
Pka		complex		0,447	1,21E-02	CCNB1,CD44,IGF1,IL6,MMP3,TNFRSF11B
SOX7		transcription regulator		0,447	1,42E-03	CRABP2,ESM1,LRP5,PLAU,STC1
HOXD10		transcription regulator		0,447	2,23E-03	CD44,ICAM1,MAGED2,TFPI,TGFB1I1
TEAD3	-1,680	transcription regulator		0,447	1,01E-03	ACTA2,IGFBP5,NFKBIZ,SULF1,TRNP1
SERPINE1		other		0,447	1,42E-05	ACTA2,CXCL2,CXCL8,DBP,IL6,PHLDA1,PLAU	132 (22)
BGN		other		0,447	1,86E-05	BMP2,CCL2,CCND1,CXCL3,CXCL8	162 (17)
CLOCK		transcription regulator		0,447	1,19E-02	CCND1,DBP,GNPTAB,ICAM1,IGFBP5,IKBKE,KIF20A,MGP,TIMP4
SELPLG		other		0,447	2,31E-04	CCL2,CXCL2,CXCL8,CYP1B1,IGF1	122 (16)
MARK2		kinase		0,447	2,87E-05	CD44,CXCL2,CXCL3,IGF1,NFKBIZ	103 (9)
Brd4		kinase		0,447	2,75E-03	ACTA2,CFB,IL6,PLAU,RASSF2	84 (8)
ROCK		group		0,436	3,99E-07	ACTA2,BMP2,CCL2,CCND1,CNN1,CXCL8,ICAM1,SPP1	146 (27)
CCR2		G-protein coupled receptor		0,436	1,12E-04	CCL2,CCL5,CXCL2,CXCL3,CXCL6,IGF1,IL6,TIMP4	104 (15)
ERG		transcription regulator		0,426	1,22E-05	BDKRB1,CCNA2,CXCL8,ICAM1,MAP3K5,MMP1,MMP3,PIM1,PLAU,SLIT2,SPP1,SVIL,TGFB1I1	114 (19)
gemfibrozil		chemical drug		0,425	1,66E-03	ACOT2,CCND1,ECH1,IL6,NFKBIA	147 (25)
arsenite		chemical toxicant		0,420	1,93E-04	ADAMTS16,CCND1,CXCL3,CXCL8,CYP1B1,FST,IGF1,MMP1	137 (23)
NOS2		enzyme		0,419	2,12E-03	BNIP3,CCL2,CD44,CXCL2,CXCL3,CXCL8,IL6,NFKBIA	102 (16)
chloroquine		chemical drug		0,415	2,23E-03	CCL5,CXCL8,DRAM1,IL6,NT5E	109 (19)
IGF1R		transmembrane receptor		0,414	1,44E-02	ACTA2,BMP2,CCL5,IGF1,IGFBP5,IL6,KIF20A,PLAU,SPP1
HEY2		transcription regulator		0,410	1,02E-06	ACTA2,BMP2,CACNA1C,CNN1,GATA6,IL6,IL7	94 (7)
BMPR2		kinase		0,391	5,55E-08	CXCL8,EFNB1,EPHA4,ICAM1,PTX3,SPP1,TNFRSF11B	142 (21)
NR5A2		ligand-dependent nuclear receptor		0,388	4,21E-04	ACTA2,C3,CCND1,CYP7B1,ICAM1,IL6,MMP3,TNFRSF1B	137 (23)
ANXA7		ion channel		0,378	3,20E-05	CCNB1,CRABP2,FST,IGF1,ITGA2,PHLDA1,TNFRSF1B
FADD		other		0,378	1,83E-04	CXCL2,CXCL8,ICAM1,IL6,PIM1,TIPARP,TNFAIP3	94 (17)
MAP3K1		kinase		0,374	1,01E-03	CCND1,CXCL8,LOXL3,MMP3,PLAU	123 (17)
Creb		group		0,374	2,01E-04	ACTA2,ANK3,CACNA1C,CCND1,CXCL8,DKK1,FOSL1,IGF1,IL6,MCAM,MMP1,SERPINB2,SLIT2,TNFRSF11B	156 (22)
butyric acid		chemical - endogenous mammalian		0,371	9,71E-07	CCNA2,CCNB1,CCND1,CD44,CD82,CLDN1,COL11A1,CXCL8,G0S2,GATA6,ICAM1,IL6,MKI67,MMP12,MT2A,NFKBIA,PLAU,POU2F2,PYGL,SERPINB2,SPP1	143 (21)
SMAD4		transcription regulator		0,365	2,19E-06	BMP2,CCL2,CCL7,CCND1,CXCL2,CXCL3,CXCL6,DAXX,FST,ICAM1,IRAK3,MMP1,NFKBIA,PLAU,PTX3,TNFAIP6	119 (15)
SMAD3		transcription regulator		0,358	3,41E-05	ACTA2,BMP2,C3,CCL2,CCND1,CXCL3,ELN,ESM1,FST,IL6,MMP1,MMP12,PTX3,SPP1	167 (21)
VDR		transcription regulator		0,353	1,12E-06	ACTA2,CCNB1,CCND1,CD44,CXCL8,GATA6,ICAM1,IGFBP5,IL6,KIF11,KIF22,MAD2L1,RELB,SPP1,VCL	134 (19)
PARK7		enzyme		0,339	7,45E-05	CXCL8,ICAM1,IL6,SOD2	104 (18)
WT1		transcription regulator		0,339	2,94E-02	CCL2,CCND1,CSPG4,CXCL3,CXCL5,IGF1,MMP3,PHLDA1
diethylnitrosamine		chemical toxicant		0,339	1,47E-02	ACTA2,CCND1,CYP7B1,IL6,PHLDA1
SB 216763		chemical - kinase inhibitor		0,339	6,34E-04	CCL2,CCND1,CXCL8,IL6,PLAU	123 (19)
doxorubicin		chemical drug		0,335	3,81E-08	AURKA,AURKB,CCNB1,CCND1,CD44,CDCP1,CDKN3,CXCL2,CXCL5,CXCL6,CXCL8,DRAM1,HSPB6,KIF20A,MAD2L1,NFKBIA,NT5E,PLK1,SOD2,SPP1,SVIL,UGCG,ZNF281	147 (23)
PPIF		enzyme		0,333	2,79E-06	AMIGO2,CCL2,CCL5,CMKLR1,CXCL2,CXCL3,CXCL6,IL6,MGP	115 (7)
DIO3		enzyme		0,328	1,69E-05	ADAMTS16,B4GALNT1,CPM,FST,HR,KLF9,PLK1,PYGL,SERPINB2,SNED1,STC1
miR-29b-3p (and other miRNAs w/seed AGCACCA)		mature microRNA		0,323	8,61E-03	ACVR2A,CCND1,GAS7,TET1,TNFAIP3
RNF31		enzyme		0,314	3,08E-07	AURKA,CCL2,CCL5,CCND1,CXCL2,CXCL3,CXCL6,CXCL8,IL6	91 (16)
Akt		group		0,310	4,65E-09	ACTA2,BMP2,CCL2,CCND1,CD44,CPM,CXCL8,FOSL1,GALNT18,GNPTAB,IGF1,IL6,MCAM,MMP12,MT2A,NFKBIA,NT5E,PTX3,SMURF2,SOD2,SPP1,TIPARP,WTAP	136 (19)
IGF2		growth factor		0,308	8,11E-10	BMP2,CCND1,CYP1B1,GATA6,IGF1,IGFBP5,IL6,KLF9,MMP1,MMP10,MMP12,MMP3,NFKBIA,PHLDA1,PIM1,SPP1	144 (22)
PRKAA1		kinase		0,305	4,54E-06	ACKR3,ACTA2,CENPF,CXCL8,ELOVL2,FGFR2,IGF1,IL6,NFKBIA,SOCS5,SOD2,TNS1	149 (25)
SOX2		transcription regulator		0,302	1,70E-05	ACKR3,ACVR2A,CCL5,CCND1,CD44,CRABP2,CXCL3,CXCL5,CXCL8,DKK1,FST,GATA6,IGF1,IL6,LMCD1,SPP1,TEAD3,TET1,TMEM88B,TSPAN2	145 (12)
decitabine		chemical drug		0,298	6,47E-03	BNIP3,CCL5,CCNA2,CCND1,CD44,CRABP2,CXCL3,CYP1B1,EFNB1,FLG,GATA6,IL6,ITGA2,MKI67,MMP1,MMP3,NFKBIA,RASSF2,SPP1,TFPI2,VCL	133 (18)
DDIT3		transcription regulator		0,294	5,94E-03	CXCL8,IL6,IRAK2,ITGA2,SIPA1L3,STAT5A	103 (7)
GNRH1		other		0,293	7,81E-03	FST,HSD11B1,IGF1,IGFBP5	152 (19)
PLA2G10		enzyme		0,283	3,10E-02	CCL2,IL6,MKI67,PHLDA1
ADRB2		G-protein coupled receptor		0,277	3,33E-04	ATP1B1,CYP1B1,IL6,SPP1,TNFRSF11B	113 (20)
hydroxyurea		chemical drug		0,277	1,93E-03	CCL2,CCNB1,CCND1,HJURP,MCAM	133 (21)
vitamin D		chemical drug		0,277	1,93E-04	CCL2,IL6,MGP,MKI67,NFKBIA,SPP1	119 (17)
dopamine		chemical - endogenous mammalian		0,277	4,93E-02	CXCL8,FST,GPRC5B,IL6,LMOD1
hydrocortisone		chemical - endogenous mammalian		0,273	3,97E-10	BDKRB2,CCL2,CCND1,CXCL5,CXCL8,DAXX,HSD11B1,ICAM1,IGF1,IGFBP5,IL6,ITGA2,NFKBIA,STAT5A,TNFAIP3,TNFRSF11B	141 (21)
NPM1		transcription regulator		0,272	6,84E-07	CCL2,CXCL2,CXCL3,IL6,IL6ST,MMP8,SOD2	124 (15)
NRG1		growth factor		0,267	1,47E-02	BNIP3,CCND1,CXCL6,CXCL8,DUSP6,PLAU,SLIT2,TNS1,VCL
CUL3		enzyme		0,254	5,49E-03	DBP,HAPLN1,IL6,MMP1	98 (13)
ALOX15		enzyme		0,254	8,35E-04	CXCL2,FOSL1,ICAM1,IL6	114 (17)
SMARCA2		transcription regulator		0,254	2,23E-03	CD44,COL11A1,IGFBP5,IL6,MMP10	104 (6)
TNFSF15		cytokine		0,246	7,23E-05	ACTA2,CXCL2,CXCL8,IL6,SPP1	124 (17)
SOD2	1,840	enzyme		0,246	5,62E-04	CCNB1,IL6,IL7,MMP1,MMP3,MMP8,SOD2	138 (19)
ADRB		group		0,243	1,64E-02	BNIP3,CCNA2,CCND1,CXCL2,ICAM1,NFKBIA
IL7	1,520	cytokine		0,243	2,86E-03	CCL2,CXCL2,CXCL3,IL6,IL7,PIM1,SMURF2	130 (17)
NR4A1		ligand-dependent nuclear receptor		0,235	7,56E-04	ACTA2,CCL5,CCND1,CRABP2,G0S2,GYS1,ICAM1,IL6,MMP8,NFKBIA,NT5E,UBE2C	147 (20)
carbon tetrachloride		chemical toxicant		0,231	8,83E-05	ACTA2,CCL5,CXCL6,ICAM1,IGF1,IGFBP5,IL6,RBP1,SMURF2,SOD2,SPP1	141 (20)
4-hydroxytamoxifen		chemical drug		0,223	6,53E-05	ANGPTL2,C3,CCND1,CYP1B1,IGF1,IL6,MKI67,MT1F,MT2A,NFKBIA,TNFAIP3	150 (23)
EZH2		transcription regulator		0,221	7,77E-07	ACKR3,BMP2,C15orf48,C3,CCL5,CCND1,CD82,CXCL2,CXCL8,CYP1B1,DKK1,GATA6,ICAM1,IGF1,IL6,IRAK3,NFKBIA,PTGES,SULF1,WTAP	99 (17)
HMGA1		transcription regulator		0,218	4,12E-02	ACTA2,CCND1,CD44,IGF1,IL6,MT1M
ZBTB16		transcription regulator		0,218	3,36E-03	B4GALNT1,BMP2,CCNA2,CCND1,CD44,IL6,IL6ST,NFKBIZ,SPP1	132 (17)
RARB		ligand-dependent nuclear receptor		0,218	2,24E-02	CXCL2,CXCL8,ICAM1,IL6,MMP1,SPP1
nitric oxide		chemical - endogenous mammalian		0,212	4,04E-05	BNIP3,CCND1,CD44,CXCL8,DUSP6,IL6,MKI67,SPP1,UBE2C,VCL	143 (24)
morphine		chemical drug		0,194	3,85E-02	CCND1,CXCL8,FOSL1,IL6,PTGES
indican		chemical - endogenous mammalian		0,192	1,22E-03	ACTA2,BNIP3,CCL2,ICAM1	128 (18)
KDM3A		transcription regulator		0,181	3,33E-04	ACTA2,CCL2,CCND1,MCAM,MMP12	92 (11)
deoxycholate		chemical - endogenous mammalian		0,176	5,91E-03	CCND1,CXCL8,IL6,PLAU	125 (20)
heparin		chemical - endogenous mammalian		0,171	5,10E-08	ACTA2,CCND1,CNN1,ICAM1,IL6,IL6ST,MMP1,PAPPA,TFPI,TNFAIP6	106 (19)
tunicamycin		chemical - endogenous non-mammalian		0,171	2,97E-04	ACTA2,CCND1,CXCL2,CXCL3,HAPLN1,HSD11B1,ICAM1,IL6,MMP3,NFKBIA,PHLDA1,SLC39A14	122 (19)
HEY1		transcription regulator		0,159	2,87E-05	ACTA2,BMP2,CNN1,GATA6,IL7	93 (7)
TMPRSS2-ERG		fusion gene/product		0,156	1,16E-04	C15orf48,CCNB1,GNG11,GPRC5B,KLF9,PHLDA1,PIM1,TSPAN2,USP53
LPL		enzyme		0,152	4,72E-03	CCL2,CXCL8,ICAM1,IL6	100 (18)
RARRES2		transmembrane receptor		0,152	1,47E-05	CCL2,CCL5,CCNA2,CXCL2,IL6	118 (15)
INSR		kinase		0,152	1,13E-02	ACOT2,ATP1B1,CCL2,CCND1,CYP1B1,GATA6,IGF1,IL6,KLF10,KLF9,MMP12,PHLDA1,PIM1
C3AR1		G-protein coupled receptor		0,152	2,62E-04	C3,CCL5,CXCL8,IGF1,IL6	165 (18)
BTG2		transcription regulator		0,140	2,79E-04	CCND1,CXCL3,MMP3,SOD2	134 (22)
mir-34		microRNA		0,140	2,11E-02	CCND1,CXCL3,EFNB1,FOSL1
NLRP3		other		0,133	6,70E-03	ACTA2,CCL5,CXCL2,IL6,RELB	135 (16)
TET2		enzyme		0,128	4,31E-02	CXCL6,GRK5,IL6,ITGA2,MMP8
MAFB		transcription regulator		0,113	3,45E-05	CCL2,CMKLR1,CNN2,CXCL2,IGF1,OLFML2B,SERPINB2,TMEM119
dihydrotestosterone		chemical - endogenous mammalian		0,108	3,14E-06	ACKR3,CCNA2,CCNB1,CCND1,CMKLR1,DTL,ELN,FST,G0S2,IGF1,IGFBP5,IL6,IL6ST,ITGA2,MCAM,MMP1,MMP3,NFKBIA,PHLDA1,PLAU,SPP1,STAT5A,TFPI,VCL	164 (19)
RORA		ligand-dependent nuclear receptor		0,106	5,51E-06	ACOT2,ATP1B1,CCL5,CCNB1,CH25H,CXCL8,CYP7B1,IGF1,IL6,NFKBIA,SULF2,USP53	86 (7)
BECN1		other		0,106	8,35E-04	CCL5,IL6,SOD2,SPP1	144 (21)
N-Ac-Leu-Leu-norleucinal		chemical - protease inhibitor		0,105	9,84E-04	CCL2,CCNB1,CCND1,CXCL8,ICAM1,NFKBIA	136 (20)
NFATC2		transcription regulator		0,102	1,24E-04	CCL5,CCNA2,CCNB1,CXCL2,CXCL3,DAXX,IL6,NFKBIA,NFKBIZ,RELB,STAT5A	144 (18)
valproic acid		chemical drug		0,099	5,07E-05	ANK3,CA12,CCL2,CCND1,CD44,CH25H,CYP1B1,ELOVL2,HAPLN1,HSD17B6,ICAM1,IL6,LOXL3,MMP1,PRAG1,PSMD3,PTX3,SPP1,TNS1	146 (25)
gamma-tocotrienol		chemical drug		0,095	4,19E-05	CCND1,IL6,NFKBIA,TNFAIP3	106 (16)
Hdac		group		0,092	2,58E-05	BMP2,CCND1,CRABP2,CXCL8,FOSL1,IGF1,IL6,KLF10,KLF9,MT1F,SPP1	146 (20)
PTAFR		G-protein coupled receptor		0,091	6,75E-06	CCL2,CXCL2,CXCL8,IL6,MCAM	112 (23)
cyclic AMP		chemical - endogenous mammalian		0,089	1,87E-04	ACTA2,BMP2,CCL2,CCND1,GATA6,IGF1,IGFBP5,IL6,MMP1,MMP10,SERPINB2,SOD2	118 (22)
TGFB3		growth factor		0,083	7,21E-07	ACTA2,COL11A1,ELN,MGP,MMP1,MMP10,MMP3,PLK1,TNFRSF11B,TNS1,TSPAN2	103 (12)
triamcinolone acetonide		chemical drug		0,081	6,36E-08	ATP10A,B4GALNT1,BMP2,CD44,EPHA4,FGFR2,IL6ST,KLF10,KLF9,MT1F,MT1M,MT2A,NFKBIA,PLAU,SOD2,SPP1
miR-21-5p (and other miRNAs w/seed AGCUUAU)		mature microRNA		0,076	1,66E-02	ACTA2,IL6,SOCS5,TNFRSF11B
IDR-1002		chemical reagent		0,075	3,65E-09	CCL2,CCL5,CCL7,CXCL2,CXCL3,CXCL6,CXCL8,IL6
WNT5A		cytokine		0,071	1,49E-05	CCL2,CCND1,CXCL2,CXCL6,CXCL8,IL6,MMP1,MMP10,SPP1,STC1	115 (24)
LRPAP1		other		0,069	2,79E-04	ACTA2,CXCL8,IL6,PTGES	111 (20)
UXT		transcription regulator		0,063	8,52E-05	BUB1,CCNA2,CXCL8,NFKBIA,TNFAIP3
CYP19A1		enzyme		0,059	2,60E-03	AMIGO2,CCND1,CD44,IGF1,IL6,PTX3	151 (24)
clofibrate		chemical drug		0,053	1,20E-03	ACOT2,CCNB1,CCND1,CXCL8,ECH1,IL6	123 (28)
Hsp70		group		0,048	2,96E-04	CXCL3,CXCL8,ICAM1,IL6,NFKBIA	105 (17)
PTK2		kinase		0,036	9,26E-04	ACTA2,CCND1,CSPG4,IL6,SPP1	143 (26)
INHA		growth factor		0,022	6,37E-04	ACTA2,CNN1,COMP,CYP1B1,FST,MYL9,PTX3
calcitriol		chemical drug		0,016	3,37E-12	ABLIM1,C15orf48,C3,CACNA1C,CCL5,CCNA2,CCNB1,CCND1,CD44,CXCL2,CXCL3,CXCL6,CXCL8,ECH1,ELN,FLG,GATA6,GRK5,IGF1,IGFBP5,IKBKE,IL6,KIF20A,KIF22,MAD2L1,MMP1,NFKBIA,SERPINB7,SPP1,SULF1,TFPI,TNFAIP3,TNFRSF11B,VCL,ZNF608	132 (19)
SNAI1		transcription regulator		0,000	1,69E-05	CCL2,CCND1,CLDN1,CXCL8,DKK1,FOSL1,FST,IL7,ITGA2,PTX3,SVIL	134 (19)
GRB2		other		0,000	3,39E-03	ACTA2,CRABP2,IL6,PLAU	140 (21)
BMS-754807		chemical drug		0,000	1,43E-05	CCNA2,ELN,EPHA4,MKI67
RGS2		enzyme		0,000	4,63E-02	HSD11B1,SLC16A3,SPP1,UGCG
SLC13A1		transporter		0,000	2,63E-02	G0S2,IGF1,KLF9,SPP1
TAF4		transcription regulator		0,000	1,96E-03	CCND1,CLDN1,LRRC15,MMP3,SOCS5,SPP1
ZBTB48		transcription regulator		0,000	9,53E-04	ACKR3,COL11A1,CPM,SPP1
HAS2		enzyme		0,000	9,22E-06	ACTA2,CD44,IL6,TNFAIP6	95 (11)
SYVN1		transporter		0,000	1,22E-03	CCND1,CD44,CSPG4,CYP1B1,IRAK2,MCAM,SLC43A3,ZNF281
NFYA		transcription regulator		0,000	1,28E-03	CCNA2,CCNB1,COL11A1,FGFR2,ICAM1,IGF1	63 (7)
CCN5		growth factor		0,000	7,30E-03	ACTA2,CCND1,CD44,CLDN1	111 (17)
IGFBP2		other		0,000	7,81E-03	CCL2,CCND1,COL11A1,EPHA4
RHO		G-protein coupled receptor		0,000	1,20E-02	CD44,CTSS,NT5E,TNFAIP3
ACE2		peptidase		0,000	1,23E-08	ACTA2,BNIP3,CCL2,CCL5,CXCL2,CXCL3,IL6,SMURF2	137 (14)
TEAD2		transcription regulator		0,000	9,26E-04	CCND1,IGFBP5,NFKBIZ,SULF1,TRNP1
PDX1		transcription regulator		0,000	7,24E-05	ARL4D,CCND1,CD44,CXCL2,DUSP6,ECH1,GALNT18,IL6,KLF10,mir-375,SPP1	81 (3)
cinnamaldehyde		chemical toxicant		0,000	1,05E-03	CXCL8,DUSP6,FGFR2,MKI67,SOD2,TGFB1I1	93 (12)
olanzapine		chemical drug		0,000	4,47E-02	ANGPTL2,DBP,FGFR2,SLC22A3
AGN194204		chemical drug		0,000	5,79E-05	AURKA,CCNA2,CCNB1,CRABP2,CYP7B1,KIF20A,MAD2L1,MKI67,PHLDA1,PIM1,PLK1,SPP1	115 (19)
PF543		chemical - kinase inhibitor		0,000	1,72E-03	ACTA2,CNN1,IL6,TNFRSF11B
eflornithine		chemical drug		0,000	2,58E-03	C3,MAD2L1,PLK1,SOD2	94 (7)
AICAR		chemical - endogenous mammalian		-0,000	6,89E-04	ACTA2,CCNB1,CCND1,HSD11B1,MKI67,SOD2	169 (26)
nicotine		chemical drug		-0,040	9,88E-08	BMP2,CACNA1C,CACNA2D1,CCL2,CCND1,CD44,CXCL3,CXCL8,FLG,ICAM1,IGF1,IKBKE,IL6,SPP1,TFPI2	132 (16)
INHBA		growth factor		-0,048	6,21E-05	ACTA2,ACVR2A,BMP2,CCL2,CXCL8,DTNA,FST,IGF1,IL6,MGP,SERPINB2	131 (19)
CEBPD		transcription regulator		-0,060	1,61E-08	C3,CCNB1,CCND1,CXCL3,CXCL8,IGF1,IGFBP5,IKBKE,IL6,MMP3,MMP8,TNFAIP6	153 (22)
DETA-NONOate		chemical reagent		-0,063	1,03E-04	CCND1,CXCL3,CXCL8,ICAM1,IL6,TNFRSF11B	150 (23)
CAV1		transmembrane receptor		-0,063	1,70E-02	CCND1,ICAM1,IL6,MMP1,TFPI,TGFB1I1
FOXO4		transcription regulator		-0,063	1,86E-02	BNIP3,CCND1,CH25H,COMP,SOD2
HDAC3		transcription regulator		-0,068	1,43E-08	BMP2,CCNB1,CCND1,CD82,CXCL2,CXCL8,ICAM1,IL6,MMP12,NFKBIA,RELB,SPP1	120 (22)
gefitinib		chemical drug		-0,069	5,31E-13	AURKA,AURKB,BUB1,C3,CCL2,CCNB1,CCND1,CXCL2,CXCL8,FGFR2,FOSL1,IGF1,IGFBP5,IL7,ITGA2,KIF11,MKI67,MMP1,MMP3,RELB	165 (23)
E2F1		transcription regulator		-0,084	2,06E-04	AURKA,AURKB,BNIP3,CCNA2,CCNB1,CCND1,CD44,CRABP2,FGFR2,ICAM1,IGF1,MAD2L1,MAP3K5,MMP1,MMP3,NDC80,NFKBIA,SOD2	138 (22)
BCL2L1		other		-0,105	1,07E-02	CD44,CXCL3,CXCL8,TNFRSF11B
NRAS		enzyme		-0,118	2,85E-09	CCL5,CCNB1,CCND1,CDKN3,CRABP2,CXCL2,DUSP6,IL6,ITGA2,KIF22,MGP,MKI67,PLAU,PTX3,SCX,SPC25,UBE2C	157 (23)
NUPR1		transcription regulator		-0,119	1,30E-07	ANK3,ASPM,AURKA,BNIP3,BUB1,CCNA2,CXCL3,CXCL5,CXCL8,FAM114A1,HJURP,KIF11,KIF20A,MKI67,MMP10,MMP12,PHLDA1,PIM1,PLK1,PODNL1,PRAG1,RELB,SPC25,STK38,TMEM158	35 (3)
CCN2		growth factor		-0,132	4,35E-04	CCND1,CD44,HAPLN1,IGF1,IL6,MMP1,MMP3	115 (18)
BMP7		growth factor		-0,133	2,53E-09	ACTA2,BMP2,CCL2,CD44,CXCL8,DKK1,GNG11,GRB14,ICAM1,IGF1,IGFBP5,IL6,MAP3K5,MMP3,SPP1,SULF1	116 (19)
raloxifene		chemical drug		-0,141	3,02E-09	BMP2,CCL5,CCNB1,CCND1,CXCL6,CYP1B1,ECH1,IGF1,IL6,KYNU,MKI67,MMP3,SLIT2,SPP1,STC1,TNFRSF11B	168 (23)
AVP		other		-0,152	2,58E-03	ACTA2,CCL2,CCND1,IL6	132 (22)
AIP		transcription regulator		-0,152	4,36E-03	ACKR3,CMKLR1,CYP1B1,GNG11
zoledronic acid		chemical drug		-0,152	1,78E-04	CXCL8,DKK1,IL6,IRAK3,TNFRSF11B	141 (21)
HOTAIR		other		-0,159	4,01E-03	ACTA2,ICAM1,IL6,NFKBIA	111 (11)
HDAC1		transcription regulator		-0,174	8,67E-06	CCL5,CCNA2,CCNB1,CCND1,CD44,CXCL8,IL6,NFKBIA,PLAU,PLK1,PRAG1,RELB,SERPINB2,SPP1,TNS1	132 (19)
miR-145-5p (and other miRNAs w/seed UCCAGUU)		mature microRNA		-0,185	2,75E-03	ACTA2,CCNA2,MMP1,MYL9,SOD2
DIO2		enzyme		-0,186	1,47E-03	CYP1B1,FST,HAPLN1,HR,LIPG,SERPINB2,TSPAN18
mibolerone		chemical drug		-0,200	4,31E-02	ABCA8,CCND1,IGF1,KLF10,MMP1
metformin		chemical drug		-0,201	2,97E-06	ACTA2,BMP2,CCL2,CCND1,CXCL8,CYP1B1,GRB14,IGF1,IL6,NFKBIA,SLIT2,SOCS5,SOD2	142 (25)
IFNB1		cytokine		-0,208	1,61E-05	CCL2,CCL5,CCL7,CH25H,CXCL2,CXCL3,CXCL6,CXCL8,DAXX,IL6,SERPINB2,SLC39A14,SPP1,VCL	96 (17)
S1PR1		G-protein coupled receptor		-0,209	9,63E-05	CCND1,ICAM1,IGF1,IL6	100 (19)
11,12-epoxyeicosatrienoic acid		chemical - endogenous mammalian		-0,218	1,89E-04	CD44,CD82,ICAM1,NFKBIA	83 (7)
CX3CL1		cytokine		-0,223	5,83E-04	CCL2,CRABP2,EFNB1,GPRC5B,ICAM1,IGF1,IL6,SPP1	119 (22)
metribolone		chemical reagent		-0,231	1,98E-03	ALDH1B1,ANKH,ATP1B1,BUB1,CCNA2,CCND1,ECH1,IGF1,IGFBP5,IL6,KIF20A,LRIG1,MMP1,SLC16A3,SVIL	164 (23)
PPARGC1A		transcription regulator		-0,232	3,13E-02	BNIP3,C3,COMP,HAPLN1,IGFBP5,IL6,SLC39A14,SOD2,STC1,TNFRSF11B
LY96		transmembrane receptor		-0,251	4,48E-08	CCL5,CXCL2,CXCL3,CXCL8,IL6,MMP1	91 (18)
Laminin (complex)		complex		-0,256	2,62E-04	ACTA2,CCL2,CCND1,MMP1,PLAU	121 (21)
FOXA1		transcription regulator		-0,262	6,20E-04	ACTA2,BMP2,CNN1,CXCL8,IL6,MGP,MYL9,STAT5A,THBS3	71 (8)
TXNIP		other		-0,271	1,01E-03	CCNA2,CCND1,G0S2,ICAM1,IL6	154 (24)
ERBB4		kinase		-0,277	2,86E-02	ACTA2,CCL2,CCND1,IGFBP5
fasudil		chemical drug		-0,277	2,03E-04	ACTA2,BMP2,CCL2,ICAM1,IL6	103 (18)
miR-199a-5p (and other miRNAs w/seed CCAGUGU)		mature microRNA		-0,277	2,41E-02	C3,MMP1,MYL9,TGFB1I1
ilomastat		chemical drug		-0,278	4,50E-07	ACTA2,CCL2,CCL5,CXCL3,CXCL8,IL6	96 (19)
KL		enzyme		-0,281	2,12E-06	ACTA2,CCND1,ICAM1,IL6,SCX,SOD2,TNFRSF11B	151 (27)
TCF7L2		transcription regulator		-0,282	4,65E-03	CCND1,CD44,DKK1,EFNB1,FGFR2,MCAM,MMP1,PLAU,SNX30,SPP1,TMEM88B,TNS1,TSPAN2	161 (19)
green tea polyphenol		chemical drug		-0,283	8,35E-04	ICAM1,IGF1,IL6,PLAU	125 (21)
potassium chloride		chemical drug		-0,283	7,18E-04	AMIGO2,ATP1B1,FGFR2,IGF1,IGFBP5,NEAT1,SPP1	100 (13)
PTX3	1,570	other		-0,293	2,87E-06	CCL2,CCL5,CXCL2,CXCL8,IGF1,IL6	110 (17)
XDH		enzyme		-0,314	1,35E-04	ACTA2,CXCL3,CXCL8,PLAU,SPP1	102 (15)
HDAC5		transcription regulator		-0,322	7,81E-03	ACTA2,AURKA,CENPF,KIF11,MMP10
HDAC4		transcription regulator		-0,339	1,56E-04	CACNA1C,CACNA2D1,CCNB1,CCND1,FOSL1,FST,IL6,MMP10,SERPINB2	88 (10)
BRCA1		transcription regulator		-0,343	7,41E-04	CCL5,CCNB1,CCND1,CYP1B1,MAD2L1,PHLDA1,PLK1,STAT5A,STC1	139 (20)
UCN		other		-0,343	2,31E-04	CCL5,CXCL3,ICAM1,IL6	128 (21)
RXRA		ligand-dependent nuclear receptor		-0,351	7,63E-05	C3,CCNA2,CCNB1,CCND1,CRABP2,CTSS,IGF1,IL6,IL7,KLF9,MGP,MMP12,RBP1,SPP1	136 (23)
IL10		cytokine		-0,362	2,75E-14	ABCA6,ACTA2,BDKRB1,BMP2,CCL2,CCL5,CD44,CENPF,CTSS,CXCL2,CXCL3,CXCL5,CXCL6,CXCL8,GPRC5B,ICAM1,IL6,IL6ST,IL7,MKI67,MMP1,MMP3,MMP8,NDC80,NT5E,PLK1,PTX3,SERPINB2,SPP1,TMEM158,TNFRSF1B	142 (16)
THPO		cytokine		-0,368	7,43E-10	AURKA,AURKB,CCNA2,CCNB1,CCND1,CD44,ICAM1,IL6,NFKBIA,NFKBIZ,PIM1,SOD2,TNFAIP3	127 (17)
NOTCH1		transcription regulator		-0,372	6,02E-10	ACTA2,BMP2,CCND1,CD44,CD82,CNN1,CXCL8,DKK1,EPHA4,ESM1,FOSL1,ICAM1,IL6,MCAM,MMP1,MMP10,MMP3,PRAG1,RELB,SPP1	135 (17)
CFTR		ion channel		-0,380	1,12E-04	CCL5,CXCL3,CXCL8,IL6,NFKBIA,NFKBIZ,TNFAIP3	119 (18)
melatonin		chemical - endogenous mammalian		-0,380	6,15E-05	BMP2,CCL2,CXCL6,CXCL8,IGF1,IL6,SOD2,SPP1	123 (22)
zinc protoporphyrin IX		chemical - endogenous mammalian		-0,391	4,19E-05	CCND1,FGFR2,IGF1,SOD2	112 (11)
POMC		other		-0,392	8,20E-03	CYP1B1,FOSL1,ICAM1,IL6,SOD2	160 (22)
WWTR1		transcription regulator		-0,396	1,24E-07	BMP2,CCNA2,CD44,CXCL2,CXCL3,CXCL8,ICAM1,IL6,SPP1	105 (15)
SCARB1		transporter		-0,397	3,85E-05	CCL2,CCL5,CXCL2,ICAM1,IL6,SPP1	103 (18)
H89		chemical - kinase inhibitor		-0,398	6,17E-09	BMP2,CCL5,CCND1,CXCL8,HAPLN1,IGF1,IGFBP5,IL6,MKI67,MMP1,NFKBIA,PLAU,SOD2,TFPI2,TNFAIP6	144 (20)
IRAK3	1,950	kinase		-0,399	5,55E-08	ACTA2,CXCL2,CXCL3,IL6,NFKBIA,SOD2,TNFAIP3	83 (16)
medroxyprogesterone acetate		chemical drug		-0,400	4,83E-15	ASPM,BUB1,C15orf48,CCL2,CCL5,CCNA2,CCNB1,CCND1,CD44,CENPF,CLDN1,COL11A1,CXCL5,DKK1,DLGAP5,FOSL1,GNPTAB,HSD11B1,ICAM1,IGF1,IL6,IL6ST,ITGA2,KIF11,MAD2L1,MMP1,NFKBIA,PLAU,PLK1,SMURF2,SPC25,STAT5A,TFPI2,VCL	174 (23)
IGF1	-2,270	growth factor		-0,401	3,67E-14	ACTA2,BMP2,CCL5,CCNA2,CCNB1,CCND1,CD44,CNN1,CXCL6,CXCL8,CYP1B1,DAXX,DUSP6,ELN,HAPLN1,HSD11B1,ICAM1,IGF1,IGFBP5,IL6,LOXL3,MKI67,MMP1,MMP3,NFKBIA,PAPPA,PHLDA1,PIM1,PLAU,PLXDC2,RTKN2,SPP1,SULF1,TNFRSF11B,UGCG,WTAP	154 (18)
TRAF3		enzyme		-0,427	8,90E-07	CCL5,CXCL2,CXCL3,ICAM1,IL6,NFKBIA,PYGL,RELB,TNFAIP3	80 (14)
SMARCA5		transcription regulator		-0,447	3,11E-02	ALDH1B1,CD44,ESM1,GPRC5B,PHLDA1
TFRC		transporter		-0,447	2,67E-04	ACTA2,BNIP3,CCNA2,CCNB1,GAS7,MMP12,SULF2
miR-204-5p (and other miRNAs w/seed UCCCUUU)		mature microRNA		-0,447	2,23E-03	ACVR2A,AURKB,BMP2,EFNB1,MMP3
ARRB1		transcription regulator		-0,447	1,16E-04	CXCL5,CXCL8,IL6,MMP3,SPP1	104 (19)
chelerythrine		chemical drug		-0,447	1,15E-05	CXCL3,ICAM1,IL6,NFKBIA,PIM1	142 (23)
SHC1		other		-0,468	3,14E-03	DKK1,FST,ICAM1,PHLDA1,SOD2	95 (16)
Ins1		other		-0,470	2,33E-03	CCL5,CCND1,CNN1,IGF1,IGFBP5,IL6,IL6ST,MMP1,MMP3,SOD2,STAT5A	142 (19)
SFTPD		other		-0,475	1,60E-07	CCL2,CXCL2,CXCL3,MMP1,MMP12,MMP3	120 (16)
PTGER4		G-protein coupled receptor		-0,478	2,76E-05	ACTA2,CCL2,CD44,CH25H,CXCL8,DAXX,ICAM1,IL6,RASSF2,SPP1	135 (18)
3,4,5,3',4'-pentachlorobiphenyl		chemical toxicant		-0,480	2,21E-02	ACOT2,CD44,CYP1B1,TIPARP
mir-29		microRNA		-0,488	3,76E-05	ACTA2,BDKRB2,CCND1,CLDN1,DKK1,ELN,IGF1,TNFAIP3	130 (15)
hymecromone		chemical drug		-0,492	4,41E-06	ACKR3,ACTA2,CD44,CXCL8,MMP3,TNFAIP6	98 (14)
2-deoxyglucose		chemical drug		-0,496	3,35E-04	CCL5,CCND1,CXCL8,IL6,SOD2,SPP1	137 (21)
hemin		chemical - endogenous mammalian		-0,497	5,71E-03	CCND1,CXCL8,IGF1,IL6,SPP1	146 (24)
methotrexate		chemical drug		-0,500	1,41E-06	ANKH,C3,CCL2,CCL5,CCND1,CFB,CTSS,CXCL8,ECH1,HSD11B1,ICAM1,IGFBP5,IL6,SPP1,TNFRSF11B	128 (21)
pioglitazone		chemical drug		-0,524	1,13E-03	ACTA2,CCND1,CMKLR1,CXCL8,FOSL1,ICAM1,IL6,SOD2,TNFRSF1B	137 (19)
estrogen		chemical drug		-0,526	9,94E-06	ALDH1B1,AURKA,BMP2,CCL2,CCND1,ICAM1,IGF1,IGFBP5,IL6,PIM1,PTX3,SCX,SPP1,STAT5A,TNFRSF11B	139 (21)
SPI1		transcription regulator		-0,527	2,14E-03	ACTA2,CCNA2,CCNB1,CCND1,CTSS,DUSP6,IRAK3,MMP1,MT1F,MT2A,SPP1	157 (20)
bortezomib		chemical drug		-0,538	5,73E-06	AURKA,BNIP3,CCL5,CCNB1,CCND1,CXCL2,CXCL8,DKK1,ICAM1,IGF1,IL6,IL6ST,KLF9,PSMD3	130 (24)
laquinimod		chemical drug		-0,555	1,24E-02	CYP1B1,MMP8,SERPINB2,TIPARP,TRNP1
ING1		transcription regulator		-0,555	1,16E-04	CCL2,CCL5,CCNB1,SERTAD4,SPP1	63 (7)
17-alpha-ethinylestradiol		chemical drug		-0,562	1,27E-03	C3,CCL5,CTSS,CXCL3,CXCL6,CYP7B1,IGF1,STAT5A	161 (19)
tretinoin		chemical - endogenous mammalian		-0,570	8,04E-18	ABI3BP,ABLIM1,ADGRE2,AURKA,BMP2,BNIP3,C3,CACNA1C,CCL2,CCL7,CCNA2,CCNB1,CCND1,CD44,CD82,CDKN3,CLDN1,CRABP2,CTSS,CXCL2,CXCL5,CXCL6,CXCL8,DKK1,DLGAP5,DRAM1,DTL,EFNB1,ELN,FOSL1,FST,G0S2,GAS7,GATA6,HOXD4,HSD11B1,HSD17B6,ICAM1,IGF1,IGFBP5,IL6,IL6ST,ITGA2,KIF11,KLF9,LRP5,LRRC32,MAP3K5,MAPK8IP3,MGP,MMP1,MMP3,MMP8,MT2A,PHLDA1,PIM1,PLAU,PTGES,PTX3,RBP1,RTKN2,SERPINB2,SMURF2,SPP1,STC1,TNFAIP3,TNFAIP6,TNFRSF…	142 (19)
S-nitroso-N-acetyl-DL-penicillamine		chemical reagent		-0,588	1,42E-03	BNIP3,CCL2,CCNB1,CXCL8,SPP1	149 (26)
PLAUR		transmembrane receptor		-0,600	4,43E-08	ACTA2,CCL2,CCL5,CCND1,CXCL3,FOSL1,MMP3,PLAU	124 (20)
Y 27632		chemical drug		-0,600	4,38E-05	ACTA2,BMP2,CCL2,CD44,ICAM1,IL6,PLAU	106 (17)
wortmannin		chemical - kinase inhibitor		-0,607	1,51E-07	ACTA2,CCL2,CCL5,CCL7,CCND1,CD44,CXCL8,HAPLN1,ICAM1,IGF1,IL6,MT2A,NFKBIA,NT5E,PLAU	129 (19)
PROC		peptidase		-0,614	3,36E-07	CCL2,CXCL2,CXCL3,CXCL5,CXCL8,ICAM1,IL6,TNFAIP3	96 (15)
prostaglandin J2		chemical - endogenous mammalian		-0,617	1,22E-03	CCND1,CXCL8,IL6,PSMD3	114 (19)
ITK		kinase		-0,625	4,55E-03	ARL4D,CCL5,CD44,CXCL8,SULF2	140 (22)
NFE2L2		transcription regulator		-0,626	1,24E-03	B4GALNT1,BNIP3,CCL5,CXCL2,CXCL3,CXCL6,CXCL8,ELN,ICAM1,IL6,MMP10,MMP12,NFE2L3,PSMD3,SOD2	122 (16)
SLPI		other		-0,631	3,26E-07	CCL5,CCND1,CTSS,ICAM1,IL6,NFKBIA	107 (19)
CST5		other		-0,632	7,74E-03	ABLIM1,ANK3,CD44,HNRNPA3,KIF11,MYL9,NT5E,RBP1,SNX30,STEAP1
MYOD1		transcription regulator		-0,633	1,27E-05	ACTA2,CCL2,CENPF,DLGAP5,FOSL1,GYS1,HJURP,IGF1,IGFBP5,MKI67,MMP1,NDC80,PLK1,TNS1	125 (12)
ATG7		enzyme		-0,647	1,03E-04	ACTA2,CD44,CXCL8,IKBKE,IL6,NFKBIA,TET1	136 (17)
HNF1B		transcription regulator		-0,651	7,96E-03	CD44,CLDN1,GATA6,MMP10,PLAU,SULF1
palbociclib		chemical drug		-0,655	9,63E-05	CCND1,CENPF,KIF11,MKI67	83 (6)
dehydroisoandrosterone		chemical - endogenous mammalian		-0,655	2,94E-03	CCND1,HSD11B1,ICAM1,IGF1,NFKBIA	142 (18)
mir-192		microRNA		-0,669	1,53E-04	ACTA2,CXCL8,IGF1,MAD2L1	58 (7)
ETV6-RUNX1		fusion gene/product		-0,674	1,94E-04	ABLIM1,ARL4D,AURKA,BMP2,CCL5,CD44,ICAM1,IL7,MAD2L1,PIM1,POU2F2,RELB,SPP1,TRAC
S1PR3		G-protein coupled receptor		-0,686	2,12E-05	ACTA2,CD44,ICAM1,IGF1	117 (19)
Il3		cytokine		-0,689	5,49E-04	IGF1,IL6,MMP3,PIM1,SPP1,TNFRSF1B	130 (17)
MSTN		growth factor		-0,700	3,95E-05	ACTA2,BMP2,IGF1,IGFBP5,IL6,KLF10,SPP1	166 (24)
INPP5D		phosphatase		-0,701	7,29E-04	CCND1,CXCL8,IL6,IRAK3	117 (27)
simvastatin		chemical drug		-0,702	2,16E-08	ACTA2,BMP2,CACNA1C,CCL2,CCND1,CXCL2,CXCL3,CXCL8,ICAM1,IL6,MKI67,MMP1,MMP3,NFKBIA,SPP1,TNFRSF11B	123 (18)
JAG2		growth factor		-0,711	1,88E-10	BMP2,C3,CCL5,CXCL3,CXCL5,CXCL6,IL6,MMP1,MMP12,SPP1
PTH		other		-0,727	1,84E-11	ANK3,BMP2,CCL2,CCND1,CXCL2,IGF1,IGFBP5,IL6,MGP,MMP1,PLAU,PLXDC2,SPP1,STC1,TFPI2,TMEM119,TNFRSF11B,TNS1	154 (20)
HSPB1		other		-0,728	2,90E-08	ACTA2,CCNA2,CCNB1,CXCL2,CXCL3,CXCL8,IL6	114 (18)
MYB		transcription regulator		-0,749	3,73E-10	AURKA,C15orf48,C3,CCNB1,CCND1,CXCL2,CXCL6,ICAM1,IGF1,IGFBP5,IKBKE,IL6,MMP1,MMP3,PRAG1,SPP1,ZC3H12A	114 (20)
TGFB1		growth factor		-0,749	3,99E-20	ACTA2,ANKH,AOPEP,ASPM,BDKRB2,BMP2,BUB1,C3,CBR3,CCL2,CCL5,CCNA2,CCNB1,CCND1,CD44,CDKN3,CENPF,CFB,CLDN1,CNN1,CNN2,COL11A1,COMP,CSPG4,CTSS,CXCL2,CXCL3,CXCL8,DAXX,DBP,ELN,ESM1,FGFR2,FOSL1,GAS7,GFPT2,GNG7,GPRC5B,HSD17B6,ICAM1,IGF1,IGFBP5,IL6,IRAK2,IRAK3,ITGA2,KCNMB1,KLF10,KLF9,MAPK8IP3,MGP,MKI67,MMP1,MMP10,MMP12,MMP3,NDC80,NFKBIA,NT5E,OLFM2,PAPPA,PIM1,PLAU,PTGES,PTX3,SLC16A3,SLC39A14,SMURF2,SOD2,SPC25…	148 (16)
GCG		other		-0,749	4,29E-03	ACKR3,CCL2,ELN,FST,TNFAIP6
D-glucose		chemical - endogenous mammalian		-0,750	1,61E-10	ACTA2,BMP2,C3,CACNA1C,CBR3,CCL2,CCNB1,CCND1,CNN1,CXCL2,CXCL8,DTNA,FST,HAPLN1,ICAM1,IGF1,IL6,IL6ST,KCNMB1,KLF10,LMOD1,MCAM,mir-375,MMP1,MYL9,PLAU,RELB,SERPINB2,SOD2,SPP1,SVIL,SYNPO2,TSPAN2,VCL	110 (20)
zinc		chemical drug		-0,761	1,36E-05	CCNB1,CCND1,CNN1,IL6,MGP,MT2A,NFKBIA,SERPINB2	141 (21)
asoprisnil		chemical drug		-0,762	1,91E-03	DKK1,G0S2,IGF1,MAP3K5
MASTL		kinase		-0,762	4,36E-03	CYP1B1,KYNU,PAPPA,VCL
STK11		kinase		-0,775	3,54E-06	ADGRE2,CCL2,CCNA2,CCND1,CXCL6,ELOVL2,FGFR2,FOSL1,IGFBP5,IL6,MCAM,MRI1,NT5E,RASSF2,SPP1,TNFAIP3	135 (22)
NR1H2		ligand-dependent nuclear receptor		-0,784	4,35E-04	C3,CCL5,CH25H,CXCL2,HSD11B1,IL6,NFKBIA	111 (17)
GRN		growth factor		-0,785	9,53E-04	CCND1,CXCL2,ICAM1,IL6	139 (22)
lipoxin A4		chemical - endogenous mammalian		-0,785	3,57E-06	ACTA2,CCL2,CCND1,CXCL8,ICAM1,IL6	109 (22)
Notch		group		-0,816	1,70E-02	ABLIM1,ACTA2,CNN1,IL6,PLAU,VCL
SERPINF1		other		-0,816	1,40E-06	ACTA2,CCND1,CSPG4,CXCL8,G0S2,NFKBIA,SOD2,TNFRSF11B	127 (22)
S100A6		transporter		-0,816	3,57E-06	AURKA,CDKN3,CXCL2,CXCL8,STC1,TNFAIP3
MM-589		chemical reagent		-0,816	3,85E-05	ELN,IGFBP5,IL6,LOXL3,SULF1,TNFRSF11B
PTC-209		chemical reagent		-0,816	5,02E-05	ELN,IGFBP5,IL6,LOXL3,SULF1,TNFRSF11B
prostaglandin D2		chemical - endogenous mammalian		-0,818	5,11E-05	CCL5,CCND1,CXCL8,IL6,TNFRSF11B	156 (21)
rosiglitazone		chemical drug		-0,820	5,61E-04	ABCC9,ACVR2A,C3,CCL2,CCL5,CCND1,CXCL8,ECH1,FOSL1,HSD11B1,ICAM1,IGF1,IGFBP5,IL6,PTGES,SOD2	124 (18)
cerivastatin		chemical drug		-0,842	1,03E-04	BMP2,CCL2,CXCL8,CYP1B1,ICAM1,IL6,PLAU	101 (17)
AMPK		complex		-0,842	3,92E-03	BMP2,CCL2,CCNB1,CLDN1,CXCL8,IL6	127 (25)
VitaminD3-VDR-RXR		complex		-0,849	3,69E-03	CCL5,IGFBP5,LRP5,SPP1
AMBP		transporter		-0,849	3,15E-06	ACTA2,CXCL2,CXCL3,PLAU	113 (19)
SIRT1		transcription regulator		-0,850	3,26E-06	AURKB,BNIP3,CA12,CCL5,CCND1,DBP,DKK1,HJURP,ICAM1,IGF1,IL6,MMP1,MMP3,RELB,SCX,SIPA1L3,SLC43A3,SOD2,TFPI	133 (22)
CLDN7		other		-0,854	1,39E-05	ABLIM1,B4GALNT1,C3,CA12,CXCL8,DKK1,FLG,FOSL1,MT2A,SERPINB7
halofuginone		chemical drug		-0,895	4,18E-03	CD44,CTSS,ELN,GNG11,MMP1,MMP3,SPP1	132 (19)
lovastatin		chemical drug		-0,896	5,53E-04	CCL2,CCNA2,CCND1,IGF1,IL6,MKI67,TFPI,TNFRSF11B	143 (21)
OGA		enzyme		-0,908	1,72E-07	ABCC9,ABLIM1,CCL2,CCND1,CD44,CH25H,CLDN1,CNN1,CXCL6,CXCL8,EFNB1,EPHA4,IGF1,IGFBP5,IL6ST,ITGA2,LPXN,LRIG1,MCAM,PLAU,PYGL,TNFRSF11B	95 (12)
KDM1A		enzyme		-0,921	4,44E-05	BMP2,C3,CCL2,CCL5,CCNA2,CENPF,CTSS,DKK1,HSD11B1,IRAK3,NFE2L3,PTX3,SLC22A3,SLC43A3,SMURF2,VCL	88 (7)
budesonide		chemical drug		-0,923	1,05E-03	CCL5,CXCL2,CXCL8,IL6,KLF9,MAD2L1	110 (17)
HDAC6		transcription regulator		-0,928	4,40E-05	DNM3OS,ICAM1,IGF1,IL6,PLAU,TGFB1I1	107 (16)
CYP2J2		enzyme		-0,928	3,26E-07	CD44,CD82,CXCL6,ICAM1,IL6,NFKBIA	110 (17)
BCL6		transcription regulator		-0,931	5,66E-03	BMP2,CCL2,CCND1,CD44,CXCL3,DUSP6,HAPLN1,IL6,MGP	111 (19)
Pde4		group		-0,933	2,79E-04	CCL2,CXCL5,ICAM1,IL6	82 (7)
PDPK1		kinase		-0,942	1,22E-03	CCND1,CXCL8,IL6,SERPINB2	121 (25)
doxycycline		chemical drug		-0,946	1,65E-05	BMP2,CXCL3,IL6,MAP3K5,MMP1,MMP12,MMP8,SOD2	112 (17)
GW3965		chemical reagent		-0,946	4,70E-05	CCL5,CCNA2,CCNB1,CENPF,CH25H,CXCL8,GNG11,IL6,NFKBIA	154 (19)
sulindac sulfide		chemical drug		-0,954	8,59E-05	CCND1,CYP1B1,MAD2L1,MMP1,PLAU,PTGES,STC1	141 (24)
baicalin		chemical - endogenous non-mammalian		-0,958	3,74E-04	CXCL8,IGFBP5,IL6,RBP1,TNFRSF11B	144 (24)
TGFB2		growth factor		-0,968	4,31E-03	ACTA2,CD248,CNN1,LIPG,SPP1,TNFRSF11B	104 (9)
GJA1		transporter		-0,970	6,56E-06	BMP2,CCL2,CCND1,ICAM1,SPP1,TNFRSF11B	122 (16)
ADM		other		-0,975	2,31E-04	CXCL2,ICAM1,IL6,SPP1,TNFRSF11B	117 (15)
VHL		transcription regulator		-0,984	2,58E-05	AURKA,BNIP3,CA12,CCND1,CDCP1,CNN1,MAD2L1,NREP,SLC16A3,SOD2	135 (16)
imatinib		chemical drug		-0,986	1,96E-05	ATP1B1,AURKA,BMP2,CCNA2,CCNB1,CCND1,IL6,IL7,KIF11,MAD2L1,MMP1,MT2A,PIM1,PLK1,STAT5A,TNFAIP3	151 (20)
AGER		transmembrane receptor		-0,995	2,67E-07	CCL2,CCND1,CXCL2,CXCL3,CXCL8,ICAM1,IL6,MMP12,MMP3	127 (15)
testosterone		chemical - endogenous mammalian		-0,997	1,84E-04	ABCC9,ATP1B1,CCND1,CYP7B1,FGFR2,FOSL1,FST,IGF1,IGFBP5,IL6,NFKBIA,PLAU,SLC7A4,SOD2,TNFRSF11B	156 (20)
bexarotene		chemical drug		-1,000	4,85E-02	CCL2,CCND1,DKK1,ICAM1,KLF10,MMP1
GnRH analog		biologic drug		-1,000	2,35E-02	CCL7,CENPF,CXCL5,DAXX,KYNU,MAST3,MKI67,NFKBIA,RASSF2,VCL
KDM3B		enzyme		-1,000	4,29E-03	DLGAP5,HJURP,IGF1,KIF26B,PAPPA
1810019D21Rik		other		-1,000	8,89E-03	BDKRB2,FST,ITGA2,PLAU
IL7R		transmembrane receptor		-1,000	3,10E-02	CXCL8,IL6,IL7,PIM1
ADORA2A		G-protein coupled receptor		-1,000	2,83E-02	CXCL2,GNG7,IL6,NFKBIA,STK38
OGT		enzyme		-1,000	1,04E-02	CCND1,DTNA,PLK1,PSMD3,TET1
TNFAIP6	3,640	other		-1,000	2,79E-04	ACTA2,CXCL2,IL6,TNFAIP6	127 (14)
pembrolizumab		biologic drug		-1,000	3,39E-03	CCL5,CCNB1,CMKLR1,MKI67
Gcg		other		-1,000	6,36E-03	ALDH1B1,ATP1B1,HSD17B6,SULF2
napabucasin		chemical drug		-1,000	1,34E-02	CD44,CXCL8,FGFR2,ITGA2
dimethylnitrosamine		chemical toxicant		-1,000	2,03E-04	ACTA2,ICAM1,IGFBP5,IL6,SOD2	167 (17)
cephaloridine		chemical drug		-1,000	4,18E-02	CCNB1,CYP1B1,MAPK8IP3,MMP12
rotenone		chemical toxicant		-1,000	1,42E-03	CCND1,CXCL2,IL6,MMP1,SOD2	129 (16)
propranolol		chemical drug		-1,000	1,91E-03	ICAM1,IGF1,IL6,NFKBIA	154 (27)
SB-431542		chemical reagent		-1,000	4,70E-05	ACTA2,CCND1,CD44,FST,IGF1,PTX3,SERPINB2,SPP1,TNFAIP6	144 (25)
letrozole		chemical drug		-1,000	6,32E-04	CCND1,DKK1,FOSL1,MKI67	26 (4)
SB 290157		chemical reagent		-1,000	2,79E-04	CXCL2,CXCL3,IL6,SPP1	122 (16)
PSEN1		peptidase		-1,009	3,58E-02	ATP1B1,C3,CCL5,CCND1,CTSS,CXCL2,DBP,IGF1,IL6,TIPARP
TO-901317		chemical reagent		-1,025	4,34E-05	ABCA8,C3,CCL2,CCNB1,CCND1,CH25H,CYP7B1,HSD11B1,IGF1,IL6,LIPG,NFKBIA	99 (15)
Igm		complex		-1,029	3,35E-04	CCNA2,CD44,CXCL8,DAXX,PIM1,UGCG	97 (22)
PGR		ligand-dependent nuclear receptor		-1,049	6,58E-10	ATP1B1,BUB1,CA12,CCNB1,CCND1,CD44,CXCL8,ICAM1,IGFBP5,KLF9,MAD2L1,NFKBIA,PLAU,PTGES,RAB27B,RASSF2,STAT5A,STC1,STEAP1,TIPARP,UGCG,VCL	150 (21)
CD38		enzyme		-1,054	8,19E-05	ACTA2,ATP1B1,BNIP3,CD44,ICAM1,IL6,NT5E,PIM1,SLC16A3,ZNF443	141 (16)
DUSP1		phosphatase		-1,059	9,49E-11	BMP2,CCL2,CFB,CXCL2,CXCL3,CXCL8,DKK1,DUSP6,FOSL1,ICAM1,IL6,MMP1,SERPINB2,SOD2,STAT5A	124 (15)
MMP14		peptidase		-1,067	8,35E-04	CCL5,CSPG4,IL6,STK38	95 (10)
NT5E	1,700	phosphatase		-1,067	1,89E-04	IGF1,IL6,MKI67,SPP1
FOXA2		transcription regulator		-1,067	1,46E-04	ACTA2,C3,CCND1,CNN1,CPM,IGF1,IGFBP5,IL6,MYL9,PIM1,STAT5A,THBS3	98 (12)
anisomycin		chemical - endogenous non-mammalian		-1,067	1,66E-03	CCND1,CXCL8,IL6,PLAU,SPP1	143 (22)
(+)-MK-801		chemical drug		-1,067	2,11E-02	ACVR2A,CCND1,ICAM1,NFKBIA
H-7		chemical - kinase inhibitor		-1,067	1,91E-03	MMP1,MMP3,PIM1,SOD2	139 (20)
zVAD-FMK		chemical - protease inhibitor		-1,067	3,69E-03	CCL2,CXCL3,IL6,IL6ST	147 (18)
RB1		transcription regulator		-1,080	1,36E-05	ATP1B1,AURKB,BNIP3,CCNA2,CCNB1,CCND1,CD44,CXCL2,CXCL3,CXCL8,FOSL1,FST,IGF1,IL6,NFKBIA,PIM1,PLK1,PTX3,SOD2,UBE2C	145 (21)
GNA12		enzyme		-1,091	2,57E-03	ACTA2,CCNA2,CNN1,CXCL8,VCL	111 (19)
ERBB3		kinase		-1,091	4,74E-03	ACTA2,CCND1,IGFBP5,MMP3,PLK1,TNS1	104 (18)
ciprofibrate		chemical drug		-1,091	1,17E-02	ACOT2,CYP7B1,HSD11B1,IGF1,NFKBIA,PHLDA1
RBPJ		transcription regulator		-1,095	6,84E-03	BMP2,CCND1,CD44,EPHA4,IGF1,IL6,MMP3	142 (22)
STAT6		transcription regulator		-1,095	1,20E-05	ABLIM1,CCL2,CCL5,CCL7,CTSS,CXCL2,CXCL3,IGF1,IL6,IL6ST,IRAK3,LACC1,MAP3K5,MMP12,NFKBIA,POU2F2,STAT5A,ZNF608	116 (17)
KDM5B		transcription regulator		-1,103	1,12E-08	ANKRD36B,AURKA,CCNB1,CCND1,CLDN1,DLGAP5,FGFR2,FST,MAPK8IP3,MCAM,MT1F,NDC80,NMB,STAT5A
vitamin E		chemical drug		-1,103	7,30E-03	ACTA2,CCL2,CD44,SPP1	135 (19)
CDH1		other		-1,104	9,84E-04	CCND1,CD44,FOSL1,MCAM,MMP1,MMP3	143 (21)
PIAS1		transcription regulator		-1,109	2,21E-02	ACTA2,CCL2,CCND1,CXCL8
mifepristone		chemical drug		-1,117	1,44E-06	C3,CCL2,CCND1,FST,HSD11B1,ICAM1,IL6,ITGA2,MAD2L1,MMP1,MMP3,NFKBIA,PTX3,SPP1,STAT5A,TFPI,TNFAIP6	168 (17)
THRA		ligand-dependent nuclear receptor		-1,129	1,39E-05	CCL2,CCND1,CD44,CXCL2,CXCL3,FST,IGF1,IL6,IL7,KLF9	143 (20)
fenofibrate		chemical drug		-1,131	8,56E-03	ACOT2,CCL2,CCND1,CXCL8,ECH1,ICAM1,IL6,IL6ST,SOD2	99 (15)
RCAN1		other		-1,131	3,96E-04	CCNA2,CXCL8,ICAM1,IL6	110 (16)
BCL2L11		other		-1,131	1,89E-04	CCL5,CCND1,CXCL2,IL6	112 (20)
ADAM12		peptidase		-1,131	1,49E-02	COL11A1,IGFBP5,MGP,MMP3
bee venom		chemical - endogenous non-mammalian		-1,131	4,83E-05	CCL5,CCNB1,CXCL8,ICAM1,MKI67,NFKBIA,SERPINB2,TNFAIP3	93 (13)
FOXP3		transcription regulator		-1,131	1,31E-02	CCL5,DUSP6,IL6,LRRC32,NT5E,SLC16A3,TNFAIP3
diclofenac		chemical drug		-1,131	3,62E-02	CCND1,IL6,KLF9,SOD2
isotretinoin		biologic drug		-1,134	9,39E-05	CCL2,CRABP2,CXCL8,CYP1B1,IL6,MMP1,RBP1	132 (21)
BMP4		growth factor		-1,141	2,21E-04	ACTA2,ACVR2A,BMP2,CCND1,CNN1,FGFR2,IL6,KLF10,MMP3,SULF1,TNFRSF11B	165 (19)
bardoxolone		chemical drug		-1,154	1,54E-03	ACTA2,CCND1,MMP1,NFKBIA
indomethacin		chemical drug		-1,162	2,13E-05	CCL2,CCNB1,CCND1,CD44,CLDN1,IGF1,IL6,MMP1,MMP12,PIM1,PTGES,SPP1,TFPI2	131 (18)
IKZF1		transcription regulator		-1,169	7,22E-05	ABCA9,C1QTNF1,CXCL2,CYP7B1,DKK1,IGF1,IL6,IL6ST,NFKBIZ,POU2F2,PYGL,SULF2,TMEM119
NOSTRIN		transcription regulator		-1,172	7,23E-05	CCL5,IL6,MMP1,PLAU,TFPI	63 (7)
Sb202190		chemical - kinase inhibitor		-1,175	1,58E-06	ACTA2,CCL2,CCND1,CXCL8,DKK1,FGFR2,HAPLN1,ICAM1,IL6,MMP1,PHLDA1	125 (16)
Traj18		other		-1,177	5,60E-06	CCL5,CXCL2,CXCL3,IL6	118 (13)
ADCYAP1		other		-1,179	2,13E-05	CCL5,CCNA2,CXCL2,CXCL3,FGFR2,FST,GRK5,HAPLN1,IL6,MAPK8IP3,MCAM,NFKBIA,TENM2	124 (19)
progesterone		chemical - endogenous mammalian		-1,189	7,48E-21	ACTA2,ANKH,ATP1B1,AURKA,BMP2,C3,CA12,CCL2,CCL5,CCNA2,CCNB1,CCND1,CD248,CD82,CFB,CXCL6,CXCL8,CYP1B1,DBP,DKK1,ELOVL2,FGFR2,FOSL1,FST,HSD11B1,ICAM1,IGF1,IGFBP5,IL6,ITGA2,KLF10,KLF9,MAD2L1,MKI67,MMP1,MMP3,MT2A,NFKBIA,PTX3,RAB27B,RASSF2,RBP1,SOD2,SPP1,STAT5A,STEAP1,TIPARP,UGCG	153 (22)
SOCS3		phosphatase		-1,192	3,57E-03	CCND1,ICAM1,IL6,STAT5A,TNFRSF1B	154 (22)
cytochalasin D		chemical toxicant		-1,195	3,69E-03	ACTA2,CCL2,CXCL8,IL6	116 (19)
tanespimycin		chemical drug		-1,195	7,96E-03	CCND1,CXCL8,PLAU,SOD2,STK38,TNFAIP3	95 (16)
mir-8		microRNA		-1,195	3,79E-04	ACTA2,BMP2,CCND1,CLDN1,ESM1,FGFR2,IL6,MMP1,STAT5A,SULF2	118 (22)
androgen		chemical drug		-1,195	1,20E-04	CA12,CCND1,CD44,FGFR2,FOSL1,IGF1,IGFBP5,NFKBIA,PIM1,STEAP1	152 (24)
STK40		kinase		-1,199	4,82E-03	ACTA2,CCL2,CXCL5,CXCL8,DUSP6	73 (7)
SR 144528		chemical reagent		-1,199	1,43E-05	CCL2,CXCL8,ICAM1,NFKBIA	122 (23)
PRDM1		transcription regulator		-1,201	3,18E-03	CD44,CLDN1,CXCL2,CXCL3,CXCL6,FOSL1,IL6,MT2A,RASSF2,TNFAIP6	130 (19)
VIP		other		-1,202	1,18E-06	CCL2,CCL5,CCND1,CXCL2,CXCL3,CXCL8,IGF1,IL6,IRAK2,NFKBIA	138 (17)
Tgf beta		group		-1,207	6,30E-10	ACTA2,ANKH,CCL2,CCL5,CCND1,CXCL2,CXCL3,CXCL8,FST,IGF1,IGFBP5,IL6,ITGA2,KLF10,LMCD1,MMP1,MMP10,MMP3,PLAU,SPP1,TNFRSF11B	117 (20)
GPX1		enzyme		-1,213	2,96E-04	ACTA2,CXCL3,ICAM1,IL6,SOD2	103 (17)
CREM		transcription regulator		-1,214	1,64E-02	CCNB1,CCND1,CH25H,CRABP2,CXCL8,TIPARP
fulvestrant		chemical drug		-1,214	1,80E-08	AURKA,BMP2,C3,CA12,CCL2,CCL5,CCNA2,CCNB1,CCND1,CENPF,ICAM1,IGF1,IGFBP5,KIF11,KLF10,PTGES,STC1,TNFRSF11B,UBE2C	142 (21)
NR1H4		ligand-dependent nuclear receptor		-1,225	1,22E-03	ABCA8,ABCA9,ACTA2,C3,CXCL3,IL6,IL7,MMP3,SPP1	135 (18)
miR-483-3p (miRNAs w/seed CACUCCU)		mature microRNA		-1,235	4,36E-03	CENPF,IGF1,MKI67,SPC25
mir-21		microRNA		-1,235	1,93E-05	ACTA2,ASPM,CCL2,CCNA2,CCNB1,CXCL2,DBP,DLGAP5,ELN,ICAM1,IL6,MKI67,SOCS5,SOD2	127 (18)
2-(4-amino-1-isopropyl-1H-pyrazolo[3,4-d]pyrimidin-3-yl)-1H-indol-5-ol		chemical reagent		-1,237	6,85E-08	AURKA,AURKB,BMP2,CCNB1,CCND1,CD44,CXCL6,CXCL8,CYP1B1,DTL,FOSL1,ITGA2,PIM1,SOD2,TMEM119	121 (16)
TFAP2C		transcription regulator		-1,254	1,03E-04	CD44,FST,IGFBP5,MT1F,MT2A,SOD2,TNFAIP3
LDB1		transcription regulator		-1,265	8,95E-03	ALDH1B1,GPRC5B,LMCD1,MAP3K5,NLRP1,NT5E,SOD2,STAT5A,TNFAIP3,TNFRSF1B
LMO2		transcription regulator		-1,265	9,38E-03	ALDH1B1,GPRC5B,LMCD1,MAP3K5,NLRP1,NT5E,SOD2,STAT5A,TNFAIP3,TNFRSF1B
trans-hydroxytamoxifen		chemical drug		-1,265	7,24E-05	CCNA2,CCNB1,CXCL8,CYP1B1,ECH1,ITGA2,KYNU,LOXL3,PLAU,SLIT2,STC1
PAX3-FOXO1		fusion gene/product		-1,265	4,26E-04	AURKA,BUB1,CACNA2D1,CCND1,CD82,ELOVL2,FGFR2,FOSL1,IGFBP5,IL6ST,MCAM,SPP1	72 (7)
NR1H3		ligand-dependent nuclear receptor		-1,276	4,16E-10	ACTA2,AURKA,AURKB,CCL2,CCL5,CCNA2,CCNB1,CENPF,CFB,CH25H,CXCL2,HSD11B1,IL6,KIF20A,MKI67,NFKBIA,PLAU,PLK1,UBE2C	149 (22)
mir-155		microRNA		-1,280	4,67E-06	CCL2,CCL5,CCND1,CLDN1,CXCL8,IKBKE,IL6,IL7,IRAK3,MMP3	137 (17)
RASSF1		other		-1,283	7,86E-07	AMIGO2,CCNA2,CCND1,CRABP2,DKK1,KLF10,MAP3K5,MYL9,SPP1,TMEM158	149 (24)
VCAN		other		-1,284	1,38E-10	C3,CCL2,COMP,CXCL2,CXCL3,CXCL6,CXCL8,ELN,FST,ICAM1,IL6,NFKBIA,OLFML2B,PLAU,RBP1,SOD2,VCL	102 (17)
BV6		chemical reagent		-1,300	1,43E-05	CCL2,CCL5,CXCL8,IL6	119 (15)
IL11		cytokine		-1,309	7,68E-07	ACTA2,CXCL8,ICAM1,IGF1,IL6,IL6ST,MMP1,SPP1	130 (19)
ciglitazone		chemical drug		-1,319	4,39E-06	ACTA2,CCL2,CCL5,CCND1,CRABP2,CSPG4,CXCL8,GATA6,ICAM1,IL6,NFKBIA	135 (22)
herbimycin		chemical - kinase inhibitor		-1,336	8,66E-08	CCND1,CXCL8,ICAM1,IL6,MMP1,PLAU,SOD2,TNFRSF11B	103 (17)
dexamethasone phosphate		chemical drug		-1,342	1,47E-05	IL6,NFKBIA,PLEKHF1,TIPARP,TNFRSF11B	71 (7)
obeticholic acid		chemical drug		-1,342	4,18E-04	ACTA2,CXCL2,CXCL3,ICAM1,IL6	101 (16)
CAT		enzyme		-1,342	6,34E-04	CCL2,CXCL8,CYP1B1,IL6,MMP1	102 (22)
TNFRSF18		transmembrane receptor		-1,342	6,75E-06	CCL2,CXCL3,CXCL8,ICAM1,IL6	102 (18)
GATA4		transcription regulator		-1,342	6,64E-04	CA12,CACNA1C,CCL2,CLDN1,CRABP2,CXCL2,CXCL6,GATA6,IGFBP5,IL6,SPP1	85 (7)
PKD1		ion channel		-1,342	2,40E-02	ACOT2,ATP1B1,CXCL2,GPRASP1,TENM2,TNFRSF11B,TNS1
AR		ligand-dependent nuclear receptor		-1,342	1,88E-07	B4GALNT1,BUB1,C3,CACNA1C,CCL5,CCNA2,CCND1,ELOVL2,FGFR2,ICAM1,IGF1,IGFBP5,IL6,ITGA2,KIF22,LMOD1,LRIG1,MAD2L1,PLAU,PLK1,SLC7A4,SPP1,SULF2,TEAD3,TMEM158,UBE2C,USP53,VCL	161 (22)
RBL2		other		-1,343	1,07E-05	AURKA,AURKB,BUB1,CCNA2,CCNB1,CCND1,KLF10,PIM1,PLK1	122 (16)
15-deoxy-delta-12,14 -PGJ 2		chemical - endogenous mammalian		-1,347	1,64E-08	ACTA2,CCL2,CCL5,CCNB1,CCND1,CSPG4,CXCL2,CXCL8,GATA6,ICAM1,IL6,MMP1,MMP3,NFKBIA,PLAU,PTGES,SPP1	111 (20)
Z-LLL-CHO		chemical - protease inhibitor		-1,349	3,38E-04	AURKA,CCL2,CCL5,CCND1,CFB,CXCL2,CXCL8,G0S2,ICAM1,IL6,MMP1,NFKBIA,PSMD3,SOD2	102 (15)
genistein		chemical drug		-1,351	2,40E-10	ABCA9,BDKRB1,BMP2,C3,CCL2,CCL5,CCNB1,CCND1,CD44,CXCL2,CXCL3,CXCL6,CXCL8,DKK1,GNPTAB,ICAM1,IGF1,IL6,MMP1,MMP3,PIM1,PLK1,SOD2,SPP1,TNFRSF11B	106 (16)
filgrastim		biologic drug		-1,381	2,21E-03	CCL5,CD44,CXCL8,CYP1B1,G0S2,GATA6,GNG11,IRAK3,KLF9,MMP12,MMP8,NDC80,RELB,SPP1,SULF2
CTLA4		transmembrane receptor		-1,387	1,93E-03	CCNA2,CXCL8,ICAM1,MKI67,SOD2	112 (18)
EHF		transcription regulator		-1,387	1,19E-02	CRABP2,IL6,MMP1,MMP3,TFPI
suramin		chemical drug		-1,387	1,86E-05	CCL2,CXCL8,FST,ICAM1,IL6	125 (17)
PTH1R		G-protein coupled receptor		-1,387	5,11E-05	CCND1,DKK1,MGP,SPP1,TNFRSF11B	118 (16)
helenalin		chemical - endogenous non-mammalian		-1,400	5,03E-06	CXCL3,CXCL5,CXCL6,IL6,NFKBIA	90 (12)
S-nitrosoglutathione		chemical toxicant		-1,408	3,33E-04	CCL2,CCL5,ICAM1,IGF1,NFKBIA	140 (23)
salvin		chemical toxicant		-1,408	2,31E-07	CCL2,CCND1,CXCL8,IL6,MMP1,MMP3	109 (17)
TOB1		transcription regulator		-1,409	4,01E-03	CCNA2,CCND1,HJURP,MKI67
L-methionine		chemical - endogenous mammalian		-1,411	1,04E-06	ACTA2,AURKB,BUB1,CCNB1,CXCL2,NFKBIA,SOD2,SPP1	145 (22)
IL1R2		transmembrane receptor		-1,412	1,63E-07	CXCL2,CXCL3,CXCL8,ICAM1,IL6	117 (17)
ID2		transcription regulator		-1,423	9,55E-05	ACTA2,AURKB,CCL5,CCNB1,CCND1,CD44,ICAM1,LRIG1,PLK1,POU2F2,RELB,SOCS5	133 (18)
tacrolimus		chemical drug		-1,424	1,81E-07	ABLIM1,CCL2,CCL5,CCND1,CXCL2,CXCL8,GPRC5B,LRRC32,MYO1E,NFKBIA,NT5E,SLIT2,SOD2,SPP1,STAT5A,TNFRSF1B	114 (19)
GHR		transmembrane receptor		-1,429	8,20E-05	ACTA2,CCND1,IGF1,IGFBP5,IL6,SPP1	140 (25)
ARRB2		other		-1,432	7,23E-05	CXCL2,CXCL3,GRK5,IL6,NFKBIZ	126 (14)
tempol		chemical drug		-1,432	1,55E-04	CXCL2,CXCL8,ICAM1,SOD2,SPP1	109 (19)
DACH1		transcription regulator		-1,432	1,78E-04	CXCL3,CXCL8,IL6,MMP3,TNFAIP3	136 (16)
plerixafor		chemical drug		-1,432	1,55E-04	ACTA2,CXCL6,IL6,MMP1,MMP3	117 (19)
TNFAIP3	5,350	enzyme		-1,436	3,35E-05	CXCL8,ICAM1,IL6,MAP3K5,NFKBIA,TNFAIP3	83 (16)
resveratrol		chemical drug		-1,443	5,80E-12	ACTA2,BMP2,CCL2,CCL5,CCNB1,CCND1,CXCL2,CXCL3,CXCL8,CYP1B1,FOSL1,ICAM1,IL6,MMP1,MMP3,NFKBIA,PLAU,SCX,SOD2,SPP1,TNFAIP6,TNFRSF11B,TNS1	132 (15)
4-phenylbutyric acid		chemical - endogenous mammalian		-1,446	1,55E-03	CCL2,CCL5,CCND1,CXCL8,IL6,SOD2	102 (18)
PTPN6		phosphatase		-1,449	5,49E-03	CCND1,CD44,CXCL8,IL6	133 (21)
CDKN2A		transcription regulator		-1,449	3,88E-08	AURKB,C3,CCL2,CCL5,CCNA2,CCNB1,CCND1,CXCL6,FST,GAS7,IGFBP5,IL6,MAD2L1,MKI67,MMP1,MMP3,PLK1,PTX3,TNFRSF1B	147 (21)
thalidomide		chemical drug		-1,452	1,55E-04	CXCL8,DKK1,ICAM1,IL6,PIM1	139 (23)
mir-1		microRNA		-1,455	5,94E-03	CCL2,CXCL8,HNRNPA3,IGF1,IL6,SULF1	114 (13)
fenretinide		chemical drug		-1,455	3,35E-03	CCND1,IGF1,IL6,MKI67,NFKBIA	150 (25)
sorafenib		chemical drug		-1,460	2,03E-04	ACTA2,CCL5,CCND1,CXCL8,PIM1	129 (20)
flutamide		chemical drug		-1,461	1,03E-04	B4GALNT1,CXCL2,CYP1B1,IGF1,IL6,IL6ST,MKI67	111 (17)
RUNX3		transcription regulator		-1,478	4,70E-04	CCND1,CXCL8,GRK5,IL6ST,PAPPA,SLIT2,SPP1,UGCG
COL18A1		other		-1,489	1,45E-03	CCL2,CCND1,ICAM1,IL6,MMP1,PLAU	119 (21)
NOS3		enzyme		-1,513	3,33E-04	BMP2,CCL2,CXCL3,ICAM1,IL6	138 (20)
luteolin		chemical drug		-1,520	1,10E-03	CCND1,ICAM1,IL6,MMP1,SOD2	129 (22)
quercetin		chemical drug		-1,540	2,27E-07	C3,CCL2,CD44,CXCL8,DNM3OS,ECH1,ICAM1,IL6,KLF10,MKI67,MMP1,MMP12,NT5E,PIM1,PLAU	134 (19)
prednisolone		chemical drug		-1,554	7,93E-04	BNIP3,CCL2,CTSS,DRAM1,IGF1,IL6,KLF9,SOD2,SPP1,TNFAIP3,TNFRSF11B	153 (20)
tyrphostin AG 1478		chemical - kinase inhibitor		-1,555	1,77E-10	CCL2,CCND1,CXCL8,ELN,HAPLN1,ICAM1,IL6,ITGA2,MMP1,PLAU,TFPI2,TNFAIP6	142 (22)
Rb		group		-1,565	6,17E-09	AURKB,BUB1,CCL2,CCNA2,CCNB1,CCND1,FGFR2,MAD2L1,MMP3,PLK1,SOD2	138 (22)
TP53		transcription regulator		-1,582	1,14E-16	ACTA2,ALDH1B1,ANKH,ASPM,AURKA,AURKB,BDKRB2,BNIP3,BUB1,CCL2,CCL5,CCNA2,CCNB1,CCND1,CD44,CD82,CDKN3,CENPF,CNN1,CNN2,CXCL2,CXCL3,CXCL8,DBP,DKK1,DLGAP5,DRAM1,DUSP6,ECH1,FKBP1B,FOSL1,G0S2,GAS7,GATA6,HJURP,ICAM1,IGF1,IGFBP5,IL6,IL7,ITGA2,KIF22,MAD2L1,MCAM,mir-375,MKI67,MMP1,MMP10,MMP3,MYL9,MYO1E,NDC80,NFKBIA,PAPPA,PHLDA1,PIM1,PLAU,PLK1,PRAG1,PSMD3,RASSF2,SERPINB2,SMURF2,SOD2,SPC25,SPP1,SULF1,SULF2,TET1…	162 (22)
sulforafan		chemical drug		-1,592	2,03E-06	CCL2,CCNB1,CCND1,CD44,CXCL8,GATA6,ICAM1,IL6,NEAT1,NFKBIA,PTGES	115 (21)
Ciap		group		-1,628	2,31E-04	CCL5,CCND1,CXCL2,IL6	120 (11)
mir-146		microRNA		-1,631	2,52E-05	CCL2,CCL7,CXCL3,CXCL8,IL6,IRAK2	118 (17)
SFRP1		transmembrane receptor		-1,633	7,32E-06	ACTA2,CCND1,DKK1,IL6,MMP1,MMP10,MMP3	137 (21)
oleic acid		chemical - endogenous mammalian		-1,633	2,74E-02	CXCL8,ICAM1,IGF1,IL6,NFKBIA
TREM2		transmembrane receptor		-1,644	2,28E-06	ASPM,CXCL2,IL6,NFKBIA,SULF2,TNFAIP3	9 (2)
TGFBR2		kinase		-1,644	1,52E-08	ACTA2,C15orf48,CCND1,CD44,CXCL2,CXCL6,FST,HSD11B1,ICAM1,IL6,MMP10,MMP12,MMP3,NFKBIA,NFKBIZ,PTGES,SLC16A3,SPP1,TMEM158,TNFRSF11B,VCL,ZC3H12A	144 (15)
L-triiodothyronine		chemical - endogenous mammalian		-1,646	4,20E-03	ACOT2,ATP1B1,CCND1,CD44,CMKLR1,DBP,HR,HSD11B1,IGF1,IL6,KLF9,NT5E,PYGL,RBP1,TET1	133 (22)
losartan potassium		chemical drug		-1,650	1,01E-03	CACNA1C,CXCL3,CXCL8,GRK5,IGF1,IL6,SPP1	148 (22)
TP73		transcription regulator		-1,656	2,28E-11	ACTA2,AURKA,BDKRB2,C3,CCL2,CCNA2,CCNB1,CDKN3,CXCL2,CXCL3,DBP,DRAM1,FGFR2,FKBP1B,FST,G0S2,GRK5,IGFBP5,IL6,IL7,KIF22,PLAU,PTGES,SPP1,TIMP4,TNFRSF1B,UBE2C	138 (21)
Sn50 peptide		chemical toxicant		-1,658	2,56E-04	CXCL2,CXCL8,ICAM1,IL6,LIPG,STC1	115 (20)
PSMB11		peptidase		-1,667	2,83E-05	CCL5,CCND1,CTSS,CXCL3,CXCL6,MMP3,OLFML2B,THBS3,TNFRSF1B
topotecan		chemical drug		-1,667	2,01E-03	AURKA,BUB1,C3,CACNA1C,CCNB1,EFNB1,ITGA2,PLK1,VCL
HNF4A		transcription regulator		-1,677	3,51E-02	ABCA6,ACTA2,ATP10A,C3,CBR3,CCNA2,CCNB1,CCND1,CLDN1,CRABP2,CXCL3,CXCL8,CYP1B1,CYP7B1,DBP,DTL,DUSP6,G0S2,GATA6,GRB14,HSD11B1,IGF1,IL6,IL6ST,KATNBL1,KIF20A,KIF22,LRP5,MT2A,NDC80,NFE2L3,PYGL,SLC22A3,SPP1,TEAD3,TNFAIP6,TNFRSF11B,WTAP,ZNF281,ZNF304,ZNF443
heme		chemical - endogenous mammalian		-1,696	8,97E-07	CCL5,CLDN1,CXCL2,CXCL3,CXCL6,ICAM1,IL6,IL7	125 (16)
D609		chemical reagent		-1,702	5,65E-05	CCL2,CXCL8,IL6,MMP1	125 (19)
N-[N-(3,5-difluorophenacetyl-L-Ala)]-S-phenylglycine t-butyl ester		chemical - protease inhibitor		-1,709	8,20E-05	ACTA2,CCL5,CXCL2,ICAM1,IL6,RELB	124 (17)
PP2/AG1879 tyrosine kinase inhibitor		chemical - kinase inhibitor		-1,714	1,33E-04	CCL2,CXCL8,ICAM1,IL6,PLAU,SOD2,SPP1	137 (19)
IRF4		transcription regulator		-1,714	4,32E-02	BNIP3,CCNB1,CTSS,CXCL3,IL6,SPP1
SP2509		chemical reagent		-1,714	1,66E-02	CCL5,CCNA2,CCND1,CENPF,CRABP2,EFNB1,GATA6,MKI67,SPP1,VCL
pentoxifylline		chemical drug		-1,720	5,40E-06	CCL5,CCND1,CXCL3,ICAM1,IL6,NFKBIA	101 (16)
PTEN		phosphatase		-1,721	2,23E-10	ABCA9,AURKA,AURKB,BDKRB1,C3,CA12,CCL5,CCNB1,CCND1,CD44,CLDN1,CXCL2,CXCL8,FGFR2,G0S2,GYS1,IGF1,IGFBP5,IL6,MAD2L1,MCAM,MKI67,MMP3,MT2A,PAPPA,PIM1,PLAU,PLK1,PYGL,SPP1,STAT5A,STEAP1,SULF2,TNFRSF11B	153 (23)
ZFP36		transcription regulator		-1,723	2,90E-09	CTSS,CXCL2,CXCL3,FOSL1,ICAM1,IL6,KIF11,MMP1,NFKBIA,PIM1,PLAU,SPP1	132 (16)
Nr1h		group		-1,768	1,27E-03	ATP1B1,C3,CCL2,CCL5,CXCL8,IL6,NFKBIZ,PTGES	132 (19)
CITED2		transcription regulator		-1,773	2,16E-05	CCL2,CXCL8,GATA6,IL6,MMP1,TNFAIP3	124 (20)
TAB1		enzyme		-1,789	5,40E-06	CCL5,CFB,CH25H,CXCL8,IL6,NFKBIA	85 (14)
HLX		transcription regulator		-1,803	2,09E-11	BMP2,CCNB1,CD44,CLDN1,CTSS,CXCL8,CYP1B1,ICAM1,KYNU,PAPPA
BCL3		transcription regulator		-1,813	1,46E-07	CCL5,CCND1,CD82,CXCL2,CXCL3,CXCL8,ICAM1,IL6,NFKBIA	109 (13)
KLF2		transcription regulator		-1,826	1,07E-08	ACKR3,CCL2,CCL5,CD44,CXCL2,CXCL3,CXCL8,CYP1B1,ELN,IL6,MAP3K5,MT2A,NFKBIA,SMURF2,TFPI,TFPI2	88 (13)
ATF3		transcription regulator		-1,880	1,65E-10	AURKA,AURKB,CCL5,CCND1,CD82,DNM3OS,ICAM1,IL6,MMP1,MMP3,MT2A,NFKBIZ,PLK1,PTGES	102 (16)
CBX7		other		-1,890	6,28E-09	BMP2,CLDN1,CTSS,CXCL8,CYP1B1,KYNU,PAPPA
WBP2		transcription regulator		-1,890	3,70E-03	CSPG4,CXCL2,CXCL3,CXCL8,LIPG,PIMREG,SLC16A3
EFNA5		kinase		-1,890	8,40E-06	CRABP2,DUSP6,FOSL1,LPXN,NT5E,TNFAIP6,UBE2C
NS-398		chemical reagent		-1,893	4,27E-11	BMP2,CCL5,CCNB1,CCND1,CXCL8,GATA6,HAPLN1,ICAM1,IGF1,IL6,PTGES,SERPINB2,SPP1,TFPI2	108 (17)
TCF3		transcription regulator		-1,897	7,53E-04	AURKA,BUB1,CCNA2,CCNB1,CDKN3,FGFR2,HSD11B1,IL6,KIF11,MAD2L1,MKI67,NDC80,SCX,SPC25,ZC3H12A	72 (7)
SOCS1		other		-1,899	6,57E-07	CCL2,CCND1,CD44,CXCL2,CXCL8,ICAM1,IL6,MAP3K5,MMP1,MMP12,STAT5A	128 (15)
calphostin C		chemical - kinase inhibitor		-1,904	3,78E-08	ACTA2,CCL2,CCND1,CXCL8,DKK1,ICAM1,IL6,PLAU,POU2F2,SOD2	128 (15)
HBB		transporter		-1,912	6,97E-08	CCL5,CXCL2,CXCL3,CXCL6,CXCL8,ICAM1,IL6,IL7	102 (11)
NLRX1		other		-1,922	4,72E-03	IL6,NFKBIA,RELB,TNFAIP3	94 (14)
LY294002		chemical - kinase inhibitor		-1,922	2,20E-18	ACKR3,ACTA2,AURKA,BMP2,CCL2,CCL5,CCL7,CCNA2,CCNB1,CCND1,CD44,CXCL2,CXCL3,CXCL5,CXCL6,CXCL8,DUSP6,FOSL1,HAPLN1,HOXD4,HSD17B6,ICAM1,IGF1,IGFBP5,IL6,KLF10,MT2A,NDC80,NFKBIA,PHLDA1,PIM1,PLAU,PTX3,RASSF2,SPP1,TFPI2,TNFAIP3,TNFRSF1B,UBE2C,WTAP	147 (21)
sulfasalazine		chemical drug		-1,925	1,22E-04	CCND1,CXCL8,ICAM1,NFKBIA	117 (20)
ABCG1		transporter		-1,928	8,35E-04	CH25H,CXCL3,CYP7B1,IL6	94 (17)
L-lysine		chemical - endogenous mammalian		-1,929	9,22E-06	CXCL2,IGF1,IL6,SOD2	134 (25)
actinomycin D		biologic drug		-1,933	1,29E-04	CCL2,CCND1,CXCL8,IGFBP5,IL6,MMP12,MMP3,PAPPA,PLAU,PTX3,SPP1,TNFRSF1B	142 (16)
BAPTA-AM		chemical reagent		-1,940	5,49E-03	CCL2,CXCL8,ICAM1,IL6	103 (17)
niacinamide		chemical - endogenous mammalian		-1,942	1,12E-04	ACTA2,CCL2,CCNB1,CDKN3,CXCL8,ICAM1,IL6	137 (20)
minocycline		chemical drug		-1,944	2,40E-03	CXCL8,ICAM1,IL6,IL6ST,TNFRSF1B	136 (21)
NOTCH2		transcription regulator		-1,944	3,10E-03	ACTA2,CNN1,IL6,PRAG1
EGLN		group		-1,946	6,84E-03	BNIP3,CCL2,GYS1,PYGL,SLC16A3,STC1,TNFAIP6
GPS2		transcription regulator		-1,949	1,20E-02	CCND1,CXCL8,IL6,NFKBIA
RPSA		translation regulator		-1,951	5,45E-04	CCL5,CXCL3,IL6,RELB	98 (15)
R-WIN 55,212		chemical reagent		-1,961	7,29E-04	CCND1,CXCL8,ICAM1,IL6	143 (24)
GAS5		other		-1,961	2,31E-04	ACTA2,CCNB1,CCND1,IL6	135 (23)
ATG16L1		enzyme		-1,964	2,12E-05	CXCL2,IL6,NFKBIA,SOD2	115 (16)
celecoxib		chemical drug		-1,964	5,94E-03	CCND1,CENPF,ICAM1,IL7,MKI67,TNFRSF1B	133 (20)
TPCA-1		chemical - kinase inhibitor		-1,964	5,60E-06	CCL2,CXCL8,IL6,mir-375	122 (13)
corticosteroid		chemical drug		-1,969	1,42E-02	CXCL8,IL6,MMP1,SERPINB2
TNIP1		other		-1,969	7,29E-04	CXCL2,CXCL3,MMP8,RELB	85 (11)
thioctic acid		chemical drug		-1,969	5,74E-04	CCL2,CXCL8,ICAM1,IL6,SOD2	105 (20)
nifedipine		chemical drug		-1,977	8,59E-05	ANKH,BMP2,CACNA1C,CCL2,IGFBP5,IL6,SERPINB2	142 (22)
cholecalciferol		chemical - endogenous mammalian		-1,977	5,24E-04	CCL2,CCL5,GAS7,IGF1,IL6,SPP1,SULF2,TNFRSF11B	118 (21)
tocilizumab		biologic drug		-1,980	3,15E-06	CCL2,CCL5,CXCL8,IL6	107 (18)
Calcineurin protein(s)		complex		-1,981	2,94E-03	CCL5,CCL7,CXCL3,CXCL8,SPP1	93 (15)
BMS-345541		chemical - kinase inhibitor		-1,982	4,19E-05	CXCL8,IL6,MMP12,NFKBIZ	71 (12)
ibrutinib		chemical drug		-1,982	3,34E-04	CD44,IL6,POU2F2,UGCG	80 (9)
SOX9		transcription regulator		-1,982	5,78E-02	COMP,GAS7,HAPLN1,SULF2
CBL		transcription regulator		-1,982	5,74E-04	CXCL2,CXCL3,EPHA4,FGFR2,IL6	117 (23)
ANXA1		enzyme		-1,982	2,96E-04	CCL2,CXCL2,CXCL8,IL6,PLAU	129 (19)
SAFB		other		-1,982	8,89E-03	CCL5,CXCL8,IGF1,TNFRSF11B
K-252		chemical drug		-1,982	3,96E-04	CXCL8,MMP1,SOD2,SPP1	111 (22)
UM101		chemical - kinase inhibitor		-1,982	8,35E-04	CCL5,CCL7,CXCL5,CXCL8
fisetin		chemical drug		-1,982	1,54E-03	CCL5,CCND1,ICAM1,NFKBIA	99 (19)
HMOX1		enzyme		-1,986	5,52E-06	ACTA2,CCL2,CCND1,CXCL2,CXCL3,CXCL5,CXCL8,ICAM1,IGF1,IL6	139 (19)
imipramine blue		chemical drug		-1,988	4,46E-07	AURKA,CCNA2,CCNB1,CCND1,CENPF,PLK1,SOD2
mir-26		microRNA		-1,997	6,32E-04	CCNB1,CDKN3,CXCL3,IL6
BBP-398		chemical drug	Inhibited	-2,000	9,22E-06	CCND1,DUSP6,FOSL1,PHLDA1
MIR17HG		other	Inhibited	-2,000	1,08E-01	ACTA2,CCND1,IL6ST,TNFAIP3
vasoactive intestinal peptide		biologic drug	Inhibited	-2,000	1,22E-04	CCL2,CXCL8,MMP3,TNFRSF11B	111 (21)
ZNF281	-1,510	transcription regulator	Inhibited	-2,000	3,33E-04	CCL2,CXCL2,CXCL5,CXCL6,IL6
DUX4		transcription regulator	Inhibited	-2,000	4,72E-03	CCND1,CXCL8,IGFBP5,IL6
SU6656		chemical toxicant	Inhibited	-2,000	5,45E-04	CCND1,GFPT2,PHLDA1,TNFRSF11B	26 (4)
JAK inhibitor I		chemical - kinase inhibitor	Inhibited	-2,000	7,29E-04	C3,CXCL2,CXCL3,CXCL6	127 (12)
JMF3086		chemical reagent	Inhibited	-2,000	3,15E-06	CCND1,CXCL2,CXCL3,IL6	166 (19)
silibinin		chemical drug	Inhibited	-2,022	3,13E-06	CCNB1,CCND1,CD44,CXCL8,IL6,MMP3,NFKBIA,PLAU	121 (14)
corticosterone		chemical - endogenous mammalian	Inhibited	-2,022	1,16E-04	ATP1B1,BDKRB2,CCND1,HSD11B1,IL6,KLF9,NMB,PYGL,TIMP4	86 (13)
SMARCB1		transcription regulator	Inhibited	-2,023	3,02E-03	ATP1B1,AURKA,BNIP3,CCNA2,CCND1,CD44,KIF11,MMP1	148 (16)
glucocorticoid		chemical drug	Inhibited	-2,034	1,26E-06	ACVR2A,CCL2,CCL5,CCL7,CD44,CXCL2,CXCL8,DBP,ICAM1,IL6,MMP3,MT2A,NFKBIA,SPP1,STC1,TNFRSF11B	125 (17)
MRTFA		transcription regulator	Inhibited	-2,064	1,67E-06	ACTA2,CCL5,CNN1,CNN2,CXCL6,G0S2,ICAM1,MYL9,NREP,RAB27B,SERPINB2,SYNPO2,VCL	84 (9)
sirolimus		chemical drug	Inhibited	-2,081	6,77E-04	ACTA2,AURKA,AURKB,BMP2,CCNA2,CCND1,ICAM1,IGFBP5,IL6,IL7,mir-375,MKI67,MMP1,MMP3,PIM1,PLAU,PTX3,TNFRSF11B	107 (17)
KLF4		transcription regulator	Inhibited	-2,096	1,03E-04	ACTA2,ACVR2A,CCL2,CCNB1,CCND1,CD44,CRABP2,CXCL3,CXCL8,IL6,IL7,NEAT1,SERPINB2,SOD2	132 (22)
IL10RA		transmembrane receptor	Inhibited	-2,111	2,20E-03	ANKH,BMP2,BNIP3,C3,CCL5,CFB,DRAM1,IKBKE,IL6,PYGL,SLC16A3	94 (10)
miR-16-5p (and other miRNAs w/seed AGCAGCA)		mature microRNA	Inhibited	-2,117	1,10E-02	CA12,CACNA2D1,CCND1,IGF1,IL6,ITGA2,PLK1,SLC16A3
let-7		microRNA	Inhibited	-2,118	3,28E-08	ACTA2,ALDH1B1,ANKH,AURKA,AURKB,BUB1,CCNA2,CCNB1,CCND1,CD44,CXCL8,DUSP6,FOSL1,IGF1,IL6,LRIG1,MAD2L1	143 (23)
Alpha catenin		group	Inhibited	-2,129	1,59E-10	CXCL2,CXCL6,DKK1,ELN,IGF1,IL6,IL6ST,MMP12,NFKBIA,NFKBIZ,PLAU,PTX3,RELB,TNFAIP3,TNFAIP6	89 (8)
thyroid hormone		chemical - endogenous mammalian	Inhibited	-2,144	3,74E-02	CCNA2,CCND1,ECH1,HR,IGF1,KLF9
triptolide		chemical drug	Inhibited	-2,157	7,54E-04	CXCL8,ICAM1,IL6,ITGA2,MCAM,MKI67,MMP1,SMURF2	140 (23)
resolvin D1		chemical - endogenous mammalian	Inhibited	-2,163	7,23E-05	CCL2,CXCL2,CXCL3,CXCL8,IL6	134 (20)
NLRP12		other	Inhibited	-2,166	1,35E-04	CXCL2,CXCL6,CXCL8,ICAM1,IL6	106 (19)
SRF		transcription regulator	Inhibited	-2,169	1,40E-08	ACTA2,BMP2,CCL5,CLDN1,CNN1,CNN2,CPM,FOSL1,FST,G0S2,IGF1,LMCD1,LMOD1,MYL9,MYO1E,NLRP1,RAB27B,SERPINB2,SVIL,TGFB1I1,VCL	36 (5)
IL37		cytokine	Inhibited	-2,169	8,89E-06	BMP2,CXCL2,CXCL3,CXCL8,IL6	104 (13)
mir-17		microRNA	Inhibited	-2,172	9,18E-04	CCND1,CXCL8,IL6,MAP3K5,MMP1,TNFAIP3	131 (17)
2-(4-acetoxyphenyl)-2-chloro-N-methylethylamine		chemical reagent	Inhibited	-2,172	2,87E-05	CCL2,CCL5,CXCL8,IL6,MMP1	136 (17)
SFTPA1		transporter	Inhibited	-2,184	1,54E-07	CXCL2,CXCL3,CXCL5,CYP1B1,ESM1,GFPT2,IL6,LRIG1,PHLDA1,SLC22A3	119 (13)
ITGB2		transmembrane receptor	Inhibited	-2,186	3,35E-05	ACTA2,BDKRB1,CD44,CXCL2,CXCL3,IL6	132 (16)
NRF1		transcription regulator	Inhibited	-2,190	2,23E-03	ATP1B1,CLDN1,CXCL8,ESM1,PSMD3
rottlerin		chemical - kinase inhibitor	Inhibited	-2,190	3,57E-03	CCND1,CLDN1,CXCL3,CXCL8,ICAM1	127 (25)
MYOCD		transcription regulator	Inhibited	-2,192	7,81E-03	ACTA2,CACNA1C,CNN1,KCNMB1,LMOD1	31 (4)
cyclosporin A		biologic drug	Inhibited	-2,199	3,99E-04	ABLIM1,ACTA2,BMP2,CCL2,CCL5,CCND1,CD44,CXCL8,FST,ICAM1,IL6,MMP1,MMP3,NFKBIA,SPP1,STAT5A	114 (16)
HDL		complex	Inhibited	-2,200	8,45E-04	CCL2,CCL5,CXCL8,ICAM1,IL6	98 (18)
mir-181		microRNA	Inhibited	-2,200	1,93E-03	CXCL8,DUSP6,GATA6,ICAM1,IL6	128 (15)
ADA		enzyme	Inhibited	-2,200	2,87E-05	CXCL2,CXCL3,IL6,MMP12,SPP1	91 (11)
mir-145		microRNA	Inhibited	-2,205	3,35E-05	ACTA2,CACNA1C,CCNA2,GATA6,IL6,SOD2	59 (7)
berberine		chemical drug	Inhibited	-2,207	5,28E-04	CCL2,CCND1,CXCL8,DAXX,ICAM1,IL6,MMP1	96 (19)
tosylphenylalanyl chloromethyl ketone		chemical - protease inhibitor	Inhibited	-2,207	2,32E-05	CCL2,CXCL2,CXCL8,ICAM1,IL6	97 (17)
COP1		enzyme	Inhibited	-2,213	4,25E-05	C3,CCL5,CXCL3,ICAM1,MMP3	64 (7)
bempedoic acid		chemical drug	Inhibited	-2,213	8,03E-07	CCL2,CCL5,CXCL8,ICAM1,IL6	111 (14)
LY6E		other	Inhibited	-2,219	6,75E-06	CXCL8,IL6,IRAK2,NFKBIA,RELB	89 (14)
fucoidin		chemical reagent	Inhibited	-2,219	1,47E-05	BDKRB1,CCL5,CLDN1,CXCL8,IL6	88 (17)
atorvastatin		chemical drug	Inhibited	-2,229	2,40E-03	BMP2,CCL2,CXCL8,DKK1,ICAM1,IL6,LIPG,MMP3,SPP1	101 (21)
estriol		chemical - endogenous mammalian	Inhibited	-2,236	1,78E-04	CCL2,CXCL2,CXCL3,CXCL6,IL6	165 (19)
nilotinib		chemical drug	Inhibited	-2,236	6,34E-04	BUB1,CCNA2,CCNB1,IL7,MAD2L1	102 (7)
daporinad		chemical drug	Inhibited	-2,236	1,35E-04	ASPM,CCL2,CD44,IL6,LRIG1	98 (16)
miR-30c-5p (and other miRNAs w/seed GUAAACA)		mature microRNA	Inhibited	-2,236	5,47E-02	CDCP1,IL6,ITGA2,NT5E,RAB27B
BNIP3L		other	Inhibited	-2,236	2,12E-04	AURKA,CCNA2,CDKN3,CENPF,KIF11,NFKBIA
EFNA2		kinase	Inhibited	-2,236	1,54E-03	CRABP2,DUSP6,FOSL1,NT5E,UBE2C
2-amino-5-phosphonovaleric acid		chemical - other	Inhibited	-2,236	4,93E-02	DUSP6,PHLDA1,RELB,TNFAIP3,TSPAN18
STAT5B		transcription regulator	Inhibited	-2,247	1,22E-02	CCND1,CD248,G0S2,IGF1,IL6,NT5E,PIM1,POU2F2,STAT5A
aspirin		chemical drug	Inhibited	-2,300	5,66E-04	CCL2,CCND1,CXCL8,ICAM1,IL6,ITGA2,MCAM,MMP1,SMURF2	145 (19)
APOE		transporter	Inhibited	-2,312	4,23E-09	ACTA2,ANK3,CCL5,CCND1,CD44,CTSS,CXCL3,GAS7,HSD11B1,ICAM1,IGF1,IL6,LIPG,MGP,MMP3,PHLDA1,PLAU,PTGES,PTX3,SOD2,SPP1	135 (16)
NR3C1		ligand-dependent nuclear receptor	Inhibited	-2,322	2,95E-09	AMIGO2,ATP1B1,BMP2,C1QTNF1,CCL2,CCL5,CCND1,CRABP2,CXCL2,CXCL3,CXCL8,DAXX,HSD11B1,ICAM1,IGF1,IL6,KLF9,MMP1,MMP8,MT2A,NFKBIA,PLEKHF1,PYGL,SPP1,STAT5A,STC1,TIMP4,TIPARP,TNFAIP3,TNFAIP6,TNFRSF11B,TNFRSF1B,UGCG	154 (22)
INSIG1		other	Inhibited	-2,333	1,38E-05	CCL5,CXCL2,CXCL3,CXCL6,IL6,LIPG,NFKBIZ,PTGES,STAT5A	67 (7)
AS1842856		chemical reagent	Inhibited	-2,333	2,06E-11	CCL2,CCL5,CXCL8,ICAM1,IL6,MMP1,MMP3,PLAU,SOD2	43 (4)
docosahexaenoic acid		chemical drug	Inhibited	-2,354	5,66E-04	CCL2,CD44,CXCL8,ELOVL2,IL6,LOXL3,MMP1,PTGES,TNFRSF1B	100 (19)
fingolimod		chemical drug	Inhibited	-2,373	4,32E-04	CCL2,CCL5,CXCL2,FOSL1,ICAM1,IL6	120 (22)
diphenyleneiodonium		chemical reagent	Inhibited	-2,375	2,67E-07	ACTA2,BMP2,CCL2,CXCL2,CXCL3,CXCL8,IL6,MMP12,SOD2	136 (16)
DICER1		enzyme	Inhibited	-2,377	8,55E-05	CACNA1C,CCND1,CD44,CXCL8,ELOVL2,ICAM1,ITGA2,LIPG,LRP5,MCAM,MT2A,PLAU,SERPINB2,SERTAD4	150 (25)
MRTFB		transcription regulator	Inhibited	-2,377	2,31E-09	ACTA2,CCL5,CNN1,CNN2,CXCL6,G0S2,IGFBP5,MYL9,NFKBIZ,NREP,RAB27B,SERPINB2,SULF1,SYNPO2,TRNP1,VCL	17 (2)
emodin		chemical drug	Inhibited	-2,390	8,97E-07	CXCL3,CXCL8,CYP1B1,ICAM1,IL6,MAP3K5,MKI67,SOD2	109 (20)
miR-155-5p (miRNAs w/seed UAAUGCU)		mature microRNA	Inhibited	-2,391	5,17E-06	AMIGO2,CCND1,CLDN1,CXCL2,CXCL3,CXCL8,IKBKE,IL6,MYO1E,NT5E,RAB23,RAB27B	132 (14)
glutamine		chemical - endogenous mammalian	Inhibited	-2,393	3,92E-03	ACTA2,CCND1,CXCL8,ICAM1,IL6,NFKBIA	135 (24)
curcumin		chemical drug	Inhibited	-2,396	2,03E-07	ACTA2,CCL2,CCL5,CCNB1,CCND1,CD44,CXCL3,CXCL8,FOSL1,ICAM1,IGFBP5,IL6,KLF9,MMP1,MMP3,NFKBIA,PIM1,PLAU,PTGES	143 (19)
miR-17-5p (and other miRNAs w/seed AAAGUGC)		mature microRNA	Inhibited	-2,398	5,64E-06	ACTA2,BMP2,C1QTNF1,CCND1,CXCL8,IL6,IRAK2,MMP3,MT2A	127 (11)
alitretinoin		chemical drug	Inhibited	-2,407	1,52E-03	CCND1,CPM,IL6,MKI67,MMP1,PLAU,RBP1,SPP1	117 (24)
etanercept		biologic drug	Inhibited	-2,412	4,41E-06	CCL2,CXCL8,ICAM1,IL6,MMP12,PTGES	115 (16)
FBXO32		enzyme	Inhibited	-2,414	2,51E-06	CXCL2,CXCL3,CXCL6,IL6,MMP3,PTGES,SERPINB2,SOD2,TFPI2
piceatannol		chemical - endogenous non-mammalian	Inhibited	-2,415	8,17E-07	CCL2,CCND1,CXCL5,ICAM1,IL6,MMP1	104 (18)
TSC22D3		transcription regulator	Inhibited	-2,423	4,40E-05	CCL2,CCL5,CCND1,CXCL8,ICAM1,IL6	122 (20)
Ro31-8220		chemical - kinase inhibitor	Inhibited	-2,425	3,35E-05	CCL2,CLDN1,CXCL8,ICAM1,IL6,MMP1	145 (24)
miR-291a-3p (and other miRNAs w/seed AAGUGCU)		mature microRNA	Inhibited	-2,433	3,05E-03	C3,CCND1,CD44,CENPF,DKK1,IL6
EFNA4		kinase	Inhibited	-2,449	3,35E-05	CRABP2,DUSP6,FOSL1,LPXN,NT5E,UBE2C
EFNA1		other	Inhibited	-2,449	4,32E-04	CRABP2,DUSP6,FOSL1,GATA6,NT5E,UBE2C
EFNA3		kinase	Inhibited	-2,449	3,85E-05	CRABP2,DUSP6,FOSL1,LPXN,NT5E,UBE2C
RC3H1		enzyme	Inhibited	-2,449	5,19E-10	CCL2,CCL5,CD44,CLDN1,CXCL2,CXCL6,FOSL1,IL6ST,MT2A,SPP1,TNFAIP3,TNFRSF1B	146 (11)
immethridine		chemical reagent	Inhibited	-2,449	1,08E-06	C3,CD44,CTSS,CXCL3,IL6,SPP1
elovanoid N32		chemical - endogenous mammalian	Inhibited	-2,449	3,26E-07	ICAM1,IL6,MMP1,MMP12,MMP3,MMP8
elovanoid N34		chemical - endogenous mammalian	Inhibited	-2,449	4,50E-07	ICAM1,IL6,MMP1,MMP12,MMP3,MMP8
PPARG		ligand-dependent nuclear receptor	Inhibited	-2,517	1,55E-08	ACTA2,ARL4D,C3,CCL2,CCL5,CCND1,CRABP2,CXCL2,CXCL3,CXCL5,CXCL6,CXCL8,FOSL1,FST,HR,ICAM1,IGF1,IGFBP5,IL6,MKI67,MMP3,PTGES,PYGL,SPP1,TIMP4	106 (17)
epigallocatechin-gallate		chemical drug	Inhibited	-2,545	6,80E-09	CCL2,CCL5,CCND1,CXCL3,CXCL5,CXCL8,FOSL1,ICAM1,IL6,IL6ST,MAP3K5,MKI67,MMP1,MMP3,NFKBIA,PLAU,RELB	146 (20)
AG490		chemical - kinase inhibitor	Inhibited	-2,567	1,48E-09	ACTA2,CCL2,CCL5,CXCL2,CXCL8,ICAM1,IGF1,IL6,IL7,PIM1,PTX3,SOD2,SPP1	150 (18)
parthenolide		chemical drug	Inhibited	-2,595	5,54E-07	CCL2,CCL5,CXCL2,CXCL3,CXCL8,IL6,SOD2	124 (15)
PS-1145		chemical - kinase inhibitor	Inhibited	-2,599	6,28E-09	CCL2,CCL5,CXCL8,ICAM1,IL6,NFKBIA,TNFAIP3	94 (16)
glucosamine		chemical - endogenous mammalian	Inhibited	-2,608	1,10E-05	CCL2,CXCL3,CXCL8,ICAM1,IL6,MMP3,STAT5A	126 (20)
baicalein		chemical drug	Inhibited	-2,613	1,78E-06	CCL2,CCNB1,CCND1,CXCL8,ICAM1,IL6,MMP1	142 (20)
ZMPSTE24		peptidase	Inhibited	-2,630	2,12E-06	CXCL2,CXCL3,ICAM1,IGF1,IGFBP5,IL6,SOCS5	122 (19)
infliximab		biologic drug	Inhibited	-2,646	3,56E-05	BMP2,CXCL8,G0S2,MAD2L1,MMP12,NFKBIA,PTGES	123 (17)
GFI1		transcription regulator	Inhibited	-2,646	1,52E-03	CXCL8,ICAM1,IL6,IRAK2,MAP3K5,NFKBIA,NT5E,RELB	111 (12)
CDKN1A		kinase	Inhibited	-2,646	4,66E-17	ACTA2,ASPM,AURKA,AURKB,BUB1,CCL2,CCNA2,CCNB1,CCND1,CD44,CDKN3,CENPF,CXCL2,CXCL3,DLGAP5,DTL,HJURP,IL6,KIF20A,MAD2L1,MKI67,MMP1,MMP3,NFKBIA,PLK1,SOD2,TNFAIP6,UBE2C	124 (19)
Bay 11-7082		chemical - kinase inhibitor	Inhibited	-2,653	7,21E-09	CCL2,CCL5,CCND1,CD44,CXCL2,CXCL3,CXCL8,ICAM1,IL6,PIM1,SOD2	124 (16)
bisindolylmaleimide I		chemical - kinase inhibitor	Inhibited	-2,725	6,94E-08	CD44,CLDN1,CXCL8,ICAM1,IGF1,IL6,MMP1,MMP10,MMP12,NFKBIA,POU2F2,SOD2	97 (17)
eicosapentenoic acid		chemical drug	Inhibited	-2,744	1,29E-07	CCL2,CD44,ECH1,ELN,IGF1,IL6,MMP1,MMP10,MMP8,PTGES,TNFRSF1B	107 (16)
apigenin		chemical - endogenous non-mammalian	Inhibited	-2,789	1,14E-06	CCL2,CCND1,CXCL3,CXCL8,ICAM1,IL6,MMP1,MMP8,SOD2	99 (16)
troglitazone		chemical drug	Inhibited	-2,806	5,65E-08	ACOT2,ACTA2,C3,CCL2,CCL5,CCNB1,CCND1,CXCL3,CXCL5,CXCL6,CXCL8,ECH1,FOSL1,G0S2,ICAM1,IL6,MKI67,MMP3,NFKBIA,PTGES,SPP1	115 (18)
TRPS1		transcription regulator	Inhibited	-2,828	4,73E-07	AURKB,BMP2,BUB1,CCNA2,CENPF,DKK1,KIF11,SPC25
N-acetyl-L-cysteine		chemical drug	Inhibited	-2,853	2,13E-09	ACTA2,BMP2,BNIP3,C3,CCL2,CCL5,CCND1,CXCL3,CXCL8,DUSP6,ESM1,ICAM1,IL6,NFKBIA,NFKBIZ,PLAU,SOD2,SPP1	108 (17)
vorinostat		chemical drug	Inhibited	-2,889	1,79E-03	AURKA,CCNB1,CCND1,CXCL8,ICAM1,IL6,LIPG,mir-1227,MKI67,NFKBIA,PTGES	147 (26)
miR-146a-5p (and other miRNAs w/seed GAGAACU)		mature microRNA	Inhibited	-2,921	1,07E-05	CCL2,CCNA2,CDKN3,CXCL3,CXCL8,IL6,IRAK2,KIF22,NFKBIA	116 (20)
pyrrolidine dithiocarbamate		chemical reagent	Inhibited	-2,940	2,37E-11	BDKRB1,BMP2,CCL2,CCL5,CXCL2,CXCL3,CXCL5,CXCL6,CXCL8,ICAM1,IGF1,IL6,MMP1,NFKBIA,SOD2	121 (16)
JQ1		chemical reagent	Inhibited	-2,950	4,38E-05	CCNA2,CCND1,CXCL3,CXCL5,CXCL8,IL6,MKI67,SPP1,TNFAIP3	115 (17)
caffeic acid phenethyl ester		chemical drug	Inhibited	-2,957	1,27E-05	CCND1,CD44,CXCL3,CXCL8,ICAM1,IL6,MKI67,NFKBIA,RELB	141 (21)
NEUROG1		transcription regulator	Inhibited	-3,000	4,08E-07	AMIGO2,C3,CD82,GFPT2,IL6,LRIG1,PAPPA,SLC43A3,SULF1
SP600125		chemical - kinase inhibitor	Inhibited	-3,045	2,90E-11	CCL2,CCL5,CCNB1,CCND1,CD44,CPM,CSPG4,CXCL2,CXCL3,CXCL8,DKK1,ICAM1,IGF1,IL6,ITGA2,MMP1,MMP12,MMP3,NFKBIA,PTGES,PTX3,SOD2,SPP1	107 (19)
SB203580		chemical - kinase inhibitor	Inhibited	-3,088	1,27E-14	ACOT2,ACTA2,BDKRB1,BMP2,C3,CCL2,CCL5,CCL7,CCNB1,CCND1,CXCL3,CXCL5,CXCL8,CYP1B1,DKK1,HAPLN1,HSD17B6,ICAM1,IL6,LMOD1,MMP1,MMP10,MMP12,MMP3,MMP8,NFKBIA,PLAU,PTGES,SOD2,SPP1,TFPI2,TNFAIP6,TNFRSF11B	120 (17)
Irgm1		other	Inhibited	-3,104	2,54E-07	AURKB,BUB1,CCL5,CCNA2,CCNB1,DTL,IL6,KIF20A,MKI67,UBE2C	27 (4)
MEOX2		transcription regulator	Inhibited	-3,130	1,06E-10	CCL2,CXCL2,CXCL3,CXCL6,CXCL8,ICAM1,IL6,MMP10,PTX3,TNFAIP3	122 (11)
THRB		ligand-dependent nuclear receptor	Inhibited	-3,156	3,97E-04	CCL2,CCNB1,CCND1,CXCL2,CXCL3,DKK1,FOSL1,IL6,IL7,KLF9,MMP1,SPP1	132 (20)
IL1RN		cytokine	Inhibited	-3,247	1,59E-10	ACTA2,BDKRB1,CCL2,CD44,CTSS,CXCL3,CXCL5,CXCL8,HSD11B1,ICAM1,IGF1,IGFBP5,IL6,MMP1,SPP1	103 (17)
Go 6976		chemical - kinase inhibitor	Inhibited	-3,251	1,61E-09	BMP2,CCL5,CCND1,CXCL2,CXCL3,CXCL6,CXCL8,IL6,NFKBIA,SOD2,STC1	100 (13)
dexamethasone		chemical drug	Inhibited	-3,382	4,20E-20	ACKR3,ACTA2,ACVR2A,ALDH1B1,AMIGO2,ATP1B1,BDKRB2,BMP2,BNIP3,C3,CBR3,CCL2,CCL5,CCL7,CCNA2,CCND1,CD44,CFB,CMKLR1,CNN2,COL11A1,CRABP2,CXCL2,CXCL3,CXCL5,CXCL6,CXCL8,CYP1B1,DLGAP5,ELN,FOSL1,FST,G0S2,GATA6,GNG11,GRK5,HAPLN1,HSD11B1,ICAM1,IGF1,IGFBP5,IL6,IL6ST,IL7,IRAK3,ITGA2,KLF9,MAP3K5,MGP,MMP1,MMP12,MMP3,MMP8,MT1M,NDC80,NFKBIA,NFKBIZ,NMB,NREP,OLFML2B,PHLDA1,PIM1,PLAU,PRAG1,PRR15L,PTGES,PTX3,PYGL,RELB,…	160 (16)
PD98059		chemical - kinase inhibitor	Inhibited	-3,600	6,63E-19	ACTA2,BMP2,BNIP3,C3,CCL2,CCL5,CCNA2,CCNB1,CCND1,CD44,CXCL2,CXCL3,CXCL5,CXCL8,CYP1B1,DUSP6,ELN,FOSL1,GAS7,ICAM1,IGF1,IL6,ITGA2,KIF22,LIPG,MKI67,MMP1,MMP10,MMP12,MMP3,MT1F,MT1M,NFKBIA,PHLDA1,PIM1,PLAU,PTGES,SERPINB2,SERPINB7,SPP1,STAT5A,STC1	120 (17)
l-asparaginase		biologic drug	Inhibited	-3,606	1,28E-08	AURKA,AURKB,BUB1,CCNA2,CENPF,KIF11,KIF22,LIPG,MAD2L1,NDC80,PLK1,SPC25,UBE2C
U0126		chemical - kinase inhibitor	Inhibited	-3,872	1,23E-15	ACKR3,ACTA2,C3,CCL2,CCL5,CCND1,CD44,CXCL2,CXCL3,CXCL5,CXCL8,CYP1B1,DBP,DUSP6,ELN,FGFR2,FOSL1,G0S2,GFPT2,HAPLN1,ICAM1,IL6,KLF10,MMP1,MMP12,MMP3,NREP,PHLDA1,PLAU,SERPINB2,SOD2,SPP1,STC1,SVIL,TFPI2,TMEM158,TNFRSF11B	130 (16)
divalinal-angiotensin IV		chemical reagent			6,49E-04	ICAM1,IL6
Ap2		group			1,72E-03	C3,ICAM1,MCAM,MT2A
P11 peptide antagonist		chemical reagent			1,48E-02	IL6
MCB-613		chemical reagent			2,12E-03	IL6,SPP1
GY1-22		chemical reagent			4,38E-02	CCND1
phosphatidylserine		chemical - endogenous mammalian			4,38E-02	IL6
phosphatidylinositol		chemical - endogenous mammalian			4,37E-03	CXCL8,MMP1	117 (25)
sphingosylphosphocholine		chemical - endogenous mammalian			1,70E-04	CCL2,DUSP6,ICAM1	149 (22)
3-D-glucosyl-1,2-diacylglycerol		chemical - endogenous non-mammalian			1,29E-03	CXCL3,IL6
psychosine		chemical - endogenous mammalian			3,15E-03	FOSL1,IL6	146 (24)
lactosylceramide		chemical - endogenous mammalian			9,63E-05	CCL5,ICAM1,IL6,RELB	99 (13)
ganglioside		chemical - endogenous mammalian			4,37E-03	ICAM1,IL6	118 (23)
sulfatides		chemical - endogenous mammalian			4,38E-02	IL6
OSMI-1		chemical reagent			4,38E-02	CCND1
PDGF receptor tyrosine kinase inhibitor IV		chemical - kinase inhibitor			4,38E-02	IL6
Convulxin		complex			2,94E-02	CXCL8
8,9-epoxyeicosatrienoic acid		chemical - endogenous mammalian			7,35E-03	CD44,CD82
14,15-epoxyeicosatrienoic acid		chemical - endogenous mammalian			1,28E-03	CD44,CD82,TNFRSF11B	83 (7)
epoprostenol		chemical - endogenous mammalian			1,53E-02	MMP1,SPP1
prostaglandin A1		chemical - endogenous non-mammalian			2,22E-03	CXCL8,IL6,NFKBIA	99 (15)
U46619		chemical reagent			1,04E-03	CCL2,CCNB1,CXCL8	110 (19)
prostaglandin A2		chemical - endogenous non-mammalian			8,23E-04	CCND1,ICAM1,IGF1	103 (17)
leukotriene B4		chemical - endogenous mammalian			4,02E-03	CXCL2,CXCL8,IL6	94 (17)
leukotriene C4		chemical - endogenous mammalian			1,28E-03	CCL2,CXCL8,ICAM1	115 (18)
15-epi-lipoxin A4		chemical - endogenous mammalian			2,53E-04	CXCL8,IL6,TNFAIP3	116 (15)
resolvin E1		chemical - endogenous mammalian			4,02E-03	CXCL2,IL6,TNFRSF11B	154 (18)
ATP-gamma-S		chemical reagent			4,85E-05	C3,CCL2,CCL7,CXCL2,CXCL8,IL6,SOD2	117 (18)
sangivamycin		chemical - endogenous non-mammalian			6,49E-04	IL6,MMP1	89 (15)
5'-methylthioadenosine		chemical - endogenous mammalian			1,53E-02	CCND1,MMP1
adenosine		chemical - endogenous mammalian			5,09E-03	CCL5,CXCL8,ICAM1,IL6	96 (17)
zidovudine		chemical drug			4,16E-02	CCL2,CXCL8
bromodeoxyuridine		chemical drug			4,38E-02	CXCL8,IL6,IL7
6-mercaptopurine		chemical drug			7,35E-03	CXCL8,IL6	69 (8)
hypoxanthine		chemical - endogenous mammalian			2,94E-02	CXCL8
O6-benzylguanine		chemical drug			7,35E-03	CCNB1,MKI67
roscovitine		chemical drug			2,26E-02	CCNB1,CCND1,CD44
3-methyladenine		chemical toxicant			1,48E-02	CXCL2,CXCL8,IL6
tenofovir		chemical drug			2,94E-02	CXCL8
2-aminopurine		chemical reagent			4,02E-03	CXCL8,IGF1,IL6	137 (21)
adenine		chemical - endogenous mammalian			4,38E-02	CXCL8
thioguanine		chemical drug			4,38E-02	BNIP3
alloxan		chemical reagent			6,22E-05	CCL2,CXCL8,ICAM1	94 (13)
propylthiouracil		chemical drug			4,63E-02	CXCL2,IGF1,PHLDA1,STAT5A
lopinavir		chemical drug			6,49E-04	CCL2,TNFRSF11B
R 59022		chemical - kinase inhibitor			2,53E-04	CCL2,CXCL8,IL6	106 (21)
SB 220025		chemical - kinase inhibitor			2,94E-02	CXCL8
bosentan		chemical drug			2,02E-02	ACTA2,ICAM1
trapidil		chemical drug			4,38E-02	PIM1
kynurenine		chemical - endogenous mammalian			2,12E-03	MMP1,MMP3	73 (7)
L-tryptophan		chemical - endogenous mammalian			3,17E-02	CXCL8,IL6
Diap		group			4,38E-02	ACTA2
L-leucine		chemical - endogenous mammalian			2,94E-02	CXCL2
L-threonine		chemical - endogenous mammalian			9,09E-03	CCND1,SOD2	74 (10)
eritoran		chemical drug			2,12E-03	CXCL8,IL6	79 (7)
3-deoxy-2-octulosonic acid(2)-lipid A		chemical - endogenous non-mammalian			1,56E-03	CH25H,IL6,PTGES	94 (11)
1,4-glucan		chemical - endogenous mammalian			2,94E-02	CXCL8
ribose		chemical - endogenous mammalian			2,94E-02	ICAM1
nitroglycerin		chemical drug			9,09E-03	CXCL8,IL6	100 (14)
mannitol		chemical - endogenous mammalian			2,02E-02	ICAM1,SOD2
1L-6-hydroxymethyl-chiro-inositol 2-(R)-2-O-methyl-3-O-octadecylcarbonate		chemical - kinase inhibitor			2,53E-04	IL6,MT2A,PTX3	76 (11)
amphotericin B		chemical drug			3,03E-05	CCL2,CXCL8,IL6,SPP1	89 (12)
nystatin		chemical drug			4,19E-05	CXCL8,ICAM1,IL6,SPP1	107 (20)
clindamycin		chemical drug			2,94E-02	IL6
isopropyl thiogalactoside		chemical reagent			2,94E-02	CCND1
gentamicin C1		chemical drug			2,19E-04	CD44,SPP1
azithromycin		chemical drug			1,10E-02	CXCL3,IL6
clarithromycin		chemical drug			7,35E-03	CXCL8,IL6	128 (20)
tannic acid		chemical toxicant			7,35E-03	CFB,IL6	69 (7)
estrone		chemical - endogenous mammalian			1,31E-02	IGF1,IL6
taurocholic acid		chemical - endogenous mammalian			8,84E-03	CCL2,CXCL2,IL6	135 (22)
glycodeoxycholic acid		chemical - endogenous mammalian			4,38E-02	IL6
cholesterol sulfate		chemical - endogenous mammalian			4,37E-03	FLG,FOSL1
pyrophosphate		chemical - endogenous mammalian			4,37E-03	ANKH,SPP1
nitrite		chemical - endogenous mammalian			1,29E-03	ICAM1,IL6	77 (7)
PDK		group			4,38E-02	IL6
IGF receptor		group			2,94E-02	ICAM1
TEAD		group			9,09E-03	CCND1,CD44
L-alpha-lysophosphatidylcholine, palmitoyl		chemical - endogenous mammalian			3,14E-05	CCL2,CXCL8,ICAM1	86 (9)
1-palmitoyl-2-oleoylglycero-3-phosphoglycerol		chemical reagent			2,12E-03	CXCL8,IL6	128 (21)
prostaglandin E1		chemical - endogenous mammalian			1,04E-03	ICAM1,IL6,MMP1	145 (23)
UTP		chemical - endogenous mammalian			4,57E-03	CCL2,ICAM1,SPP1	104 (18)
Rp-cAMPS		chemical - kinase inhibitor			2,61E-03	MMP3,RBP1,SPP1	134 (13)
L-glutamine		chemical - endogenous mammalian			3,15E-03	CXCL3,IL6	83 (7)
heparan sulfate		chemical - endogenous mammalian			6,22E-05	CXCL2,CXCL3,IL6	96 (16)
desoxycorticosterone		chemical - endogenous mammalian			1,56E-03	CXCL2,MMP12,SPP1
N-Cadherin		group			5,77E-03	CCL2,CCND1	87 (11)
Osteocalcin		group			2,94E-02	CCND1
1-palmitoyl-2-arachidonoyl-phosphatidylcholine		chemical - endogenous mammalian			3,21E-06	CCNB1,CCND1,IL6
galactosylceramide-alpha		chemical reagent			3,06E-02	CCL2,CXCL3,IL6
chondroitin sulfate B		chemical - endogenous mammalian			2,94E-02	ICAM1
cortisone		chemical - endogenous mammalian			2,94E-02	IL6
kawain		chemical - endogenous non-mammalian			2,86E-02	IL6,SOD2
LM-1685		chemical reagent			1,48E-02	CCND1
fingolimod phosphate		chemical - endogenous mammalian			5,77E-03	CCL2,IL6	62 (5)
ARHGEF12		other			2,94E-02	ACTA2
CERT1		kinase			1,48E-02	CCND1
ELF3		transcription regulator			1,72E-03	CCL2,IL6,MMP10,MMP3	120 (18)
BBS12		other			4,38E-02	IL6
colfosceril palmitate		chemical - endogenous mammalian			1,27E-05	CCL2,CXCL8,ICAM1	100 (14)
anakinra		biologic drug			7,29E-04	CCL2,ICAM1,IL6,PIM1	117 (15)
trastuzumab		biologic drug			1,04E-03	CCND1,CXCL8,IL6	117 (24)
darbepoetin alfa		biologic drug			4,38E-02	ICAM1
icilin		chemical reagent			1,10E-02	CXCL2,IL6
Iberiotoxin		chemical reagent			2,12E-03	CCL2,ICAM1
diphtheria toxin		chemical - endogenous non-mammalian			2,05E-04	DUSP6,FKBP1B,KIF11,LRRC32,PLAU,PSMD3,RELB,TNFAIP3
[Lys15,Arg16,Leu27]VIP(1-7)GRF(8-27)		chemical reagent			3,14E-05	CCL2,CXCL8,IL6
zerumbone		chemical - endogenous non-mammalian			4,57E-03	CCND1,ICAM1,IL6	120 (15)
as605240		chemical - kinase inhibitor			8,23E-04	CXCL2,CXCL3,IL6	82 (7)
GON4L		transcription regulator			4,19E-05	CCNA2,CCNB1,CCND1,MKI67
CSF2RB		transmembrane receptor			1,31E-02	IL6,PIM1
BANK1		other			1,48E-02	IL6
picropodophyllin		chemical drug			1,28E-03	CCNB1,ELN,WTAP
resatorvid		chemical drug			1,28E-03	CCL2,CXCL8,IL6	104 (19)
teriflunomide		chemical drug			1,10E-02	ICAM1,IL6
motexafin gadolinium		chemical drug			5,77E-03	MT1F,MT2A
exisulind		chemical - endogenous mammalian			1,77E-02	GATA6,PTGES
rintatolimod		chemical drug			4,38E-02	IL6
AKT inhibitor VIII		chemical reagent			1,37E-02	CCL2,ICAM1,IL6
cyanuric acid		chemical reagent			1,48E-02	CXCL8
NF-kappaB decoy		biologic drug			4,38E-02	IL6
lonaprisan		chemical drug			2,94E-02	CCND1
ZYG11B		other			1,48E-02	CCNB1
TRIM72		enzyme			1,48E-02	ACTA2
euxanthone		chemical - endogenous non-mammalian			1,48E-02	STC1
Hbb		other			4,38E-02	ICAM1
trans-cinnamaldehyde		chemical drug			8,84E-03	CCNB1,CXCL8,MAD2L1
plumbagin		chemical toxicant			4,16E-02	CCND1,IL6
sesamol		chemical - endogenous mammalian			3,15E-03	IL6,MMP1
JINK1/2		group			4,87E-02	IL6,PTGES
Sos		group			2,76E-05	ANK3,CD44,CRABP2,ESM1,IGFBP5,MMP10,MMP3,PHLDA1,PLAU,RBP1,TIPARP,UGCG	135 (14)
Fcgr2		group			3,15E-03	CCL5,IL6	92 (15)
Pdgfr		group			9,09E-03	ACTA2,CCL2	120 (23)
JAK		group			3,10E-03	CCL2,IGF1,IL6,STAT5A	136 (20)
LTB4R/LTB4R2		group			1,48E-02	CXCL8
Pkg		group			4,16E-02	SOD2,VCL
NDPK		group			1,48E-02	CXCL8
Rsk		group			1,29E-03	CXCL2,CXCL8	120 (17)
Hsp27		group			1,98E-02	CCND1,CXCL8,IL6
Ctbp		group			2,57E-02	ACKR3,DKK1
TMSB4		group			1,56E-03	BMP2,ITGA2,SPP1
Ras homolog		group			2,86E-02	CCND1,PLAU
RNA polymerase II		complex			7,98E-09	CA12,CCL5,CCNB1,CD82,CXCL2,CXCL8,CYP1B1,DKK1,DLGAP5,FOSL1,ICAM1,IGF1,IL6,MAD2L1,mir-375,NFKBIA,PRR15L,SOD2,SPP1	129 (18)
ADCY		group			4,51E-02	CYP1B1,IL6
PI3K p85		group			1,48E-02	IL6
chitinase		group			3,21E-06	CCL2,CCL5,CXCL8
TGFBR		group			7,35E-03	ACTA2,CD44	61 (7)
myosin-light-chain kinase		group			4,38E-02	CCND1
Plc beta		group			2,94E-02	IL6
Tnf receptor		group			1,87E-03	C3,CXCL8,IL6	140 (21)
FKHR		group			4,38E-02	CCND1
Fibrin		complex			6,12E-07	ACTA2,CNN1,CXCL8,ICAM1,IL6,PLAU	94 (14)
MKK3/6		group			1,48E-02	CXCL8
lipoxygenase		group			4,38E-02	CCL2
Sphk		group			4,37E-03	CCL2,IL6	107 (21)
cyclooxygenase		group			1,56E-03	IGF1,IL6,MMP3	139 (20)
Histone h3		group			3,36E-07	ACKR3,CCL2,CCL5,CCNA2,CCNB1,CCND1,CSPG4,CXCL8,DKK1,FGFR2,GATA6,ICAM1,IGF1,IL6,MAD2L1,MAGED2,NFKBIA,PTGES,RAB27B,SOD2,SPP1,TET1,TNFAIP3	134 (21)
Dgk		group			2,12E-03	CCL2,CXCL8	91 (13)
Gα12/13		group			6,49E-04	IGF1,MMP1
Hdac1/2		group			1,48E-02	MKI67
Fgf		group			8,01E-03	CCND1,IGF1,IL6	129 (23)
MAPKAPK2/3		group			2,94E-02	IL6
C8		complex			1,70E-04	CXCL2,CXCL3,ICAM1	64 (6)
Gli		group			2,29E-02	ACTA2,CCND1
adenosine deaminase		group			1,48E-02	CXCL3
Erm		group			2,12E-03	CD44,ICAM1
Sod		group			1,53E-02	CXCL3,ICAM1
N-cor		group			3,38E-03	CCL5,CCND1,CTSS,CXCL2,IGF1,MMP12	127 (19)
Rab5		group			2,94E-02	IL6
cAMP-Gef		group			6,22E-05	CCL2,CXCL5,CYP1B1
triclosan		chemical drug			1,87E-03	ACTA2,IL6,PLAU
sodium bisulfide		chemical reagent			1,37E-02	ICAM1,IL6,SOD2
PDGF-AA		complex			4,02E-03	ACTA2,IGF1,IL6	124 (16)
Stat5 dimer		complex			3,17E-02	CCND1,IGF1
Egfr-Erbb2		complex			1,48E-02	CXCL8
Stat dimer		complex			4,38E-02	IL6
Pdgf Ab		complex			2,57E-02	CCND1,IL6
NIK		group			2,19E-04	CXCL8,IL6
Integrin		complex			1,31E-02	CCND1,MMP1
Bcl9-Cbp/p300-Ctnnb1-Lef/Tcf		complex			7,35E-03	CCND1,CD44
PIK-93		chemical - kinase inhibitor			2,94E-02	IL6
1'-acetoxychavicol acetate		chemical reagent			1,53E-02	CCND1,ICAM1
1,2,5,6-dibenzanthracene		chemical toxicant			4,38E-02	CYP1B1
perfluorooctanoic acid		chemical reagent			1,10E-02	CXCL8,IL6
CC8490		chemical drug			1,27E-05	CXCL8,IL6,SOD2
dovitinib		chemical drug			9,09E-03	DUSP6,FGFR2
aluminum hydroxide		chemical drug			4,38E-02	ICAM1
PPARα-RXRα		complex			1,53E-02	IL6,NFKBIA
PLC		group			1,87E-03	CCL2,CXCL8,TNFRSF11B	123 (20)
JUN/JUNB/JUND		group			3,51E-05	BDKRB1,C3,FOSL1,IL6,MMP1	57 (7)
Rxr		group			7,62E-04	CTSS,HR,IGF1,IL6,MGP,MMP1,SPP1	136 (19)
FIBRINOGEN (family)		group			4,38E-02	IL6
DF 203		chemical drug			2,94E-02	CYP1B1
blinatumomab		biologic drug			6,22E-05	CCL2,CXCL8,IL6
3M-001		chemical drug			1,48E-02	CCL2,CXCL8,IL6
grape seed extract		chemical drug			7,29E-04	CCNB1,CCND1,MKI67,PLAU	102 (7)
naringin		chemical - endogenous non-mammalian			2,53E-04	CCL2,CXCL8,TNFRSF11B	112 (18)
Ifn gamma		complex			5,40E-03	CCL2,CCL5,CXCL8,ICAM1,IGFBP5	105 (20)
Angiotensin II receptor type 1		group			2,29E-02	CCL2,CXCL8
CDKN2B-AS1		other			6,40E-04	CXCL8,ICAM1,IL6
F630028O10Rik		other			7,35E-03	CXCL2,IL6
nitrosomethylurethane		chemical reagent			2,94E-02	CCND1
PRKAA		group			2,72E-02	CLDN1,HSD11B1,IL6
thymoquinone		chemical drug			1,85E-02	BMP2,MMP1,MMP3
T-type Calcium Channel		complex			2,94E-02	ANKH
des-Arg(10)-kallidin		chemical reagent			4,38E-02	BDKRB1
salinosporamide A		chemical drug			3,81E-02	CCND1,ICAM1
UC-1V150		chemical drug			1,48E-02	IL6
PRC2		complex			2,57E-02	BMP2,CXCL8,GATA6
Rps4l		other			4,38E-02	MKI67
Ptprd		phosphatase			1,31E-02	CCL2,IGFBP5
NR2F1-AS1		other			1,48E-02	CCND1
Rps15a-ps4		other			2,94E-02	NFKBIA
ZG16		other			2,94E-02	IL6
LINC00941		other			1,72E-02	FLG,IGFBP5,KRT33B
GPX8		enzyme			9,09E-03	CD44,IL6
DEFA1 (includes others)		other			4,38E-02	CXCL8
thyroid hormone receptor		group			4,87E-02	HR,KLF9
mannosylated lipoarabinomannan		chemical - endogenous non-mammalian			7,35E-03	IL6,IRAK3	84 (7)
prochloraz		chemical reagent			4,38E-02	CYP1B1
Rbx1		enzyme			2,94E-02	CCNB1
bendamustine		chemical drug			2,53E-04	AURKA,CCNB1,PLK1
Raf		group			2,75E-03	CCND1,DUSP6,FOSL1,SLC43A3,TNFAIP3	94 (21)
CREB-NFkB		complex			1,48E-02	SERPINB2
Retinoic acid-RAR-RXR		complex			3,15E-03	CRABP2,RBP1
sPla2		group			2,94E-02	PTGES
bovine testicular hyaluronidase		biologic drug			1,48E-02	CD44
glycitein		chemical drug			3,15E-03	IL6,MMP3	95 (12)
NF279		chemical reagent			1,48E-02	CXCL8
(E)-2,3',4,5'-tetramethoxystilbene		chemical drug			1,48E-02	CYP1B1
imperatorin		chemical - endogenous non-mammalian			4,38E-02	IL6
HCAR2		G-protein coupled receptor			2,22E-03	IL6,KIF20A,PLK1
CLEC10A		other			4,86E-04	CXCL2,CXCL6,IL6
TASP1		peptidase			1,10E-02	CCNA2,CCNB1
MBNL3		other			2,19E-04	ABLIM1,CD44
ZBTB10		other			2,86E-02	CXCL3,CXCL5
FFAR4		G-protein coupled receptor			1,31E-02	CXCL8,IL6
MIB2		transcription regulator			1,27E-05	CXCL8,NFKBIA,TNFAIP3	93 (12)
CACTIN		other			6,49E-04	CCL5,CXCL8	69 (7)
trypsin		group			4,86E-04	CXCL8,ELN,ICAM1	119 (19)
selumetinib		chemical drug			8,01E-03	CCND1,FOSL1,ITGA2	91 (15)
shikonin		chemical drug			2,57E-02	CCL5,CXCL8
FTO		enzyme			8,01E-03	ICAM1,IGF1,PLAU
highly active antiretroviral therapy		chemical drug			9,09E-03	IL6,IL7	70 (7)
SMPD3		enzyme			2,12E-03	ICAM1,IGF1	94 (16)
Gm26504		other			1,48E-02	IGF1
PNPLA1		enzyme			1,53E-02	MKI67,UGCG
DGCR8		enzyme			3,78E-02	ACTA2,CCND1,CNN1
PMM2		enzyme			1,48E-02	ICAM1
ANKRD42		transcription regulator			4,37E-03	CXCL3,IL6
Jun-ATF2		complex			1,29E-03	CCND1,IL6
NCK		group			1,48E-02	CCND1
NADPH oxidase		complex			4,02E-03	CCL2,IL6,MMP12	103 (19)
IRF3-IRF7		complex			4,38E-02	CCL5
Vacuolar H+ ATPase		complex			4,38E-02	IL6
Daf		group			1,48E-02	IL6
SCIMP		other			2,94E-02	IL6
KLK4		peptidase			2,22E-03	CCNB1,CDKN3,MKI67
polyethyleneimine		chemical reagent			4,38E-02	IL6
PI4K2A		kinase			2,94E-02	IL6
ATP6AP2		transporter			9,09E-03	ACTA2,IL6
Tlr11		transmembrane receptor			2,12E-03	CXCL8,IL6	103 (20)
cyanidin 3-O-glucoside		chemical - endogenous non-mammalian			5,77E-03	CCL5,IL6	90 (12)
ESRP1		other			9,09E-03	CD44,FGFR2
IRF2BP1		transcription regulator			2,96E-04	CCL2,CXCL8,IL6,TNFAIP3,TNFRSF11B
SIGIRR		transmembrane receptor			1,28E-03	CXCL2,CXCL3,IL6	85 (15)
CHIA		enzyme			6,49E-04	CCL2,CXCL8	57 (7)
GLDN		other			4,38E-02	ANK3
FBXO31		enzyme			1,48E-02	CCND1
FAM168A		other			2,19E-04	CCNB1,NFKBIA
SSC5D		transmembrane receptor			1,48E-02	CXCL8
USP6		peptidase			4,38E-02	MMP10
NLRP2		other			2,94E-02	ICAM1
SENP7		peptidase			4,37E-03	CACNA1C,CXCL8
TFAP2D		transcription regulator			1,48E-02	MT2A
BSCL2		other			1,79E-03	CCND1,IGFBP5,IL6,MMP3,PYGL
SQSTM1		transcription regulator			3,59E-02	CXCL2,IL6,NFKBIA
SAV1		other			1,53E-04	CCND1,CXCL2,IL6,SPP1	112 (9)
C1QTNF1	2,440	other			4,38E-02	IL6
LPIN2		phosphatase			2,94E-02	IL6
MARCHF3		other			2,12E-03	CXCL8,NFKBIA
ROBO3		transmembrane receptor			4,38E-02	IL6
CTSC		peptidase			3,15E-03	CXCL3,IL6
ZDHHC6		enzyme			2,94E-02	IL7
GPR65		G-protein coupled receptor			2,94E-02	MMP3
EBF3		transcription regulator			1,72E-02	CXCL3,CXCL5,IL6
KCNK2		ion channel			1,29E-03	CCL2,ICAM1	71 (7)
SCGB3A2		other			3,15E-03	CTSS,MMP12
ZNF384		transcription regulator			3,15E-03	MMP1,MMP3
ADRM1		other			4,38E-02	NFKBIA
IL17RC		transmembrane receptor			4,38E-02	IL6
PAF1		other			3,23E-02	CCL5,NFKBIZ,SOD2
ZDHHC8		enzyme			2,94E-02	IL6ST
TNIP3		other			1,29E-03	CXCL8,IL6
ZDHHC1		enzyme			4,38E-02	IL6
UCN2		other			2,02E-02	CCL2,CXCL8
SH2D5		other			4,37E-03	CCND1,IL6
C9orf72		other			3,17E-02	CXCL8,NEAT1
Integrin alpha V beta 3		complex			2,94E-02	MMP1
NIBAN2		transcription regulator			4,38E-02	CCND1
MEX3C		enzyme			2,94E-02	IGF1
WFDC1		other			1,48E-02	ICAM1
PHLDA2		other			4,38E-02	MKI67
SELENOK		other			2,94E-02	IL6
IL17C		cytokine			4,87E-02	CXCL8,IL6
ARL16		other			2,94E-02	CCL5
FGF21		growth factor			4,17E-02	FGFR2,IGF1,SOD2
SLC15A4		transporter			4,38E-02	IL6
ZBED2		transcription regulator			7,35E-03	GATA6,PIM1
IL36B		cytokine			3,04E-03	CXCL8,IL6,NFKBIZ	83 (8)
ZDHHC4		other			1,48E-02	IL7
BPIFA1		other			8,23E-04	CXCL2,CXCL3,IL6
CHI3L1		enzyme			3,34E-04	CXCL8,IGFBP5,SLC39A14,TMEM158	87 (7)
PUM1		other			4,38E-02	GATA6
NOP58		enzyme			4,38E-02	CCND1
AKIRIN2		other			3,15E-03	CCND1,IL6	92 (11)
CLEC1B		transmembrane receptor			1,10E-02	IL7,SPP1
KCNJ12		ion channel			1,48E-02	CCND1
IPMK		kinase			4,87E-02	ACTA2,MYL9
LMX1B		transcription regulator			4,51E-02	PTX3,SLIT2
propolis		biologic drug			4,38E-02	CCL5
Hmgb1		transcription regulator			1,28E-03	CCND1,CXCL8,IL6	151 (21)
ADTRP		enzyme			1,48E-02	TFPI
BMPR1A		kinase			2,12E-02	CSPG4,HAPLN1,PTX3
TLR10		transmembrane receptor			1,29E-03	CXCL8,IL6	103 (20)
ZDHHC23		other			1,48E-02	IL7
CALCOCO1		transcription regulator			1,48E-02	CCND1
URGCP		other			1,48E-02	CCND1
ZBTB20		transcription regulator			2,26E-02	IGF1,IL6,NFKBIA
BPI		transporter			3,14E-05	CXCL8,ICAM1,IL6	83 (7)
RHBDD3		other			4,38E-02	IL6
Il3r		complex			4,38E-02	CXCL8
IL17a dimer		complex			4,02E-03	CCL2,CCL5,IL6	86 (10)
FPR		group			1,48E-02	IL6
Adaptor protein 1		complex			1,10E-02	CD44,SOD2
SIRT3		enzyme			2,89E-02	ACTA2,IL6,SOD2
FAT1		other			2,53E-04	IL6,MMP3,PLAU	64 (7)
AGPAT1		enzyme			2,94E-02	IGF1
RNASEH2A		enzyme			2,12E-02	ACKR3,IL6,NFKBIA
PRG3		other			1,48E-02	CXCL8
CCDC88A		other			7,35E-03	CXCL3,IL6	83 (10)
MBTD1		other			8,35E-04	ACOT2,CCNB1,CXCL3,NFKBIA
NLRP10		enzyme			2,12E-03	CXCL8,IL6	90 (7)
CC2D1A		transcription regulator			3,15E-03	CCL5,IL6
TRIM38		other			3,57E-04	CCL5,CXCL8,IL6	94 (17)
SPON2		other			4,38E-02	IL6
PARP14		enzyme			7,35E-03	CCL5,PIM1
HP1BP3		other			4,38E-02	IGF1
MYOC		other			1,64E-03	CD44,GPRASP1,IGFBP5,RAB27B,SPP1,STC1	105 (7)
EOLA1/EOLA2		other			1,48E-02	IL6
SMCR8		other			4,38E-02	IL6
FCN1		other			1,48E-02	CXCL8
HCAR1		G-protein coupled receptor			1,10E-02	IL6,SLC16A3
PI-103		chemical - kinase inhibitor			2,29E-02	CCND1,IL6
BUD23		enzyme			2,12E-03	CXCL8,IL6
rhesus theta-defensin 1		chemical - endogenous mammalian			1,70E-04	CCL5,CXCL2,IL6	111 (17)
REM2		enzyme			2,94E-02	CCND1
RPRD1B		other			2,94E-02	CCND1
SLC17A9		transporter			1,48E-02	IL6
LRBA		other			1,53E-02	CCL5,IL6
UBN1		transcription regulator			1,48E-02	CCNA2
MARCHF2		enzyme			5,77E-03	CCL5,IL6	88 (14)
GPC6		transmembrane receptor			4,38E-02	CCND1
KDM2B		enzyme			1,26E-02	CCL5,CRABP2,GATA6
SPATA2		other			4,38E-02	IL6
salmonella typhimurium lipopolysaccharide		chemical - endogenous non-mammalian			5,77E-03	CCL5,IL6
WWC1		transcription regulator			1,31E-02	BMP2,MKI67
ADGRG1		G-protein coupled receptor			2,94E-02	IGF1
LILRA2		other			9,09E-03	CXCL8,IL6	81 (7)
IKBIP		other			1,27E-05	CXCL2,IL6,NFKBIZ
NDUFAF3		other			4,38E-02	CCND1
DEPDC1		transcription regulator			1,48E-02	TNFAIP3
ORAI1		ion channel			2,02E-02	CXCL3,IL6
SLC13A5		transporter			4,38E-02	CCNB1
SLC7A2		transporter			2,53E-04	CXCL2,CXCL3,CXCL6
TIMD4		other			4,38E-02	IL6
CCDC88C		other			2,94E-02	CCND1
GRHL3		transcription regulator			3,48E-02	CXCL5,IL7
MYADM		other			1,48E-02	ICAM1
SMOC2		other			2,53E-04	AURKB,CCNB1,CENPF
MACROD1		enzyme			1,48E-02	NFKBIA
ZFP64		transcription regulator			4,38E-02	IL6
ZMIZ2		transcription regulator			2,12E-03	CCND1,CD44
Histone h4		group			4,57E-05	CCL5,CCND1,CXCL3,CXCL8,DKK1,ICAM1,IL6,MAD2L1,SPP1,TNFAIP3	155 (20)
SOX14		transcription regulator			3,04E-03	CCL2,CXCL5,IL7
LILRA4		other			2,94E-02	IL6
RNF138		enzyme			5,17E-03	ICAM1,IL6,LRRC32
E2F8		transcription regulator			6,40E-04	CCNA2,CCNB1,CCND1
S100A12		other			5,77E-03	CCND1,IL6	134 (23)
PSMD14		peptidase			4,38E-02	CCND1
KDM6A		enzyme			1,72E-02	CSPG4,DKK1,IRAK3
SLCO1C1		transporter			4,38E-02	HR
TMEM79		other			5,77E-03	ICAM1,IL6	77 (7)
particulate matter		chemical reagent			9,09E-03	IL6,TFPI
OSI-027		chemical drug			2,94E-02	CCND1
CYP2C8		enzyme			4,38E-02	IL6
ZNF300		transcription regulator			6,49E-04	CXCL8,IL6	73 (7)
RRP1B		transcription regulator			5,19E-03	AURKA,CCNA2,CCND1,KIF11,PLK1,SPP1
ZNF580		transcription regulator			1,48E-02	CXCL8
L3MBTL1		other			2,94E-02	MMP3
GPR4		G-protein coupled receptor			2,94E-02	ICAM1
TEX11		other			1,29E-03	CCNB1,CCND1
IL31		other			2,02E-02	CCL2,CCNB1
CYTL1		cytokine			1,48E-02	IGF1
FUT8		enzyme			3,04E-03	CYP1B1,ELN,MMP12
DUOX1		enzyme			2,94E-02	CXCL8
CIRBP		translation regulator			1,27E-05	CXCL2,CXCL3,IL6	90 (7)
FFAR2		G-protein coupled receptor			6,49E-04	CXCL8,IL6	148 (21)
WDR83		other			1,48E-02	IL6
CCDC62		transcription regulator			1,48E-02	CCND1
Relaxin		group			2,86E-02	MMP1,MMP8
SRC (family)		group			6,36E-03	BMP2,CCL2,ICAM1,IL6	99 (18)
RPS6KA		group			4,38E-02	CXCL8
ITPRID2		other			4,38E-02	IGF1
MTF1		transcription regulator			2,53E-04	MMP12,MMP3,MT2A
CNOT6L		enzyme			2,57E-02	CCNB1,IGFBP5
ABCA4		transporter			1,10E-02	C3,CFB
ITGBL1		other			4,38E-02	CD44
ZDHHC5		enzyme			1,29E-03	IL6ST,IL7
Slfn1		enzyme			4,38E-02	CCND1
B4GALT6		enzyme			3,57E-04	CCL2,CCL5,IL6	73 (7)
LTB4R2		G-protein coupled receptor			1,10E-02	CXCL8,MMP1
COL1A1		other			1,31E-02	CCL2,ICAM1
RNF122		enzyme			4,38E-02	IL6
DGKH		kinase			6,49E-04	CCL2,CXCL8	61 (7)
SLC39A8		transporter			2,12E-03	MMP12,MMP3	3 (3)
Snhg7		other			1,48E-02	ACTA2
MCOLN2		ion channel			6,49E-04	CCL5,CXCL3
TRAF3IP3		other			1,04E-03	CCL5,IL6,MKI67	91 (15)
CLCN5		ion channel			1,77E-02	IL6,MKI67
TPH2		enzyme			1,48E-02	IGF1
VGLL3		other			2,29E-02	MMP3,SPP1
MLLT11		other			1,48E-02	CD44
Tlr13		other			3,15E-03	CXCL8,IL6	100 (13)
receptor protein tyrosine kinase		group			4,38E-02	SPP1
ZSTK-474		chemical drug			2,94E-02	IL6
KLHL2		other			2,94E-02	CCND1
RGMB		other			6,22E-05	CXCL2,CXCL3,IL6	63 (6)
CMKLR1	-1,870	G-protein coupled receptor			2,02E-02	CCNA2,IL6
SAMHD1		enzyme			1,10E-02	IL6,NFKBIA
lauroylcarnitine		chemical - endogenous mammalian			2,94E-02	CLDN1
VENTX		transcription regulator			2,94E-02	CCND1
GRHL2		transcription regulator			8,84E-03	BMP2,IL7,MMP1
MAPKBP1		other			1,48E-02	CXCL8
PON3		enzyme			4,38E-02	IL6
ASH1L		transcription regulator			3,21E-06	IL6,IRAK3,TNFAIP3
ORAI3		other			4,38E-02	CCND1
CDH16		enzyme			6,49E-04	CCNB1,CCND1
BPIFB1		other			4,16E-02	CCND1,NFKBIA
CERK		kinase			1,85E-05	CCL2,CCL5,CXCL2,CXCL8,IL6,SLIT2	94 (12)
GATM		enzyme			1,29E-03	CXCL3,IL6
SHARPIN		other			1,04E-03	CXCL6,IL6,TNFAIP3	128 (16)
HNF1A-AS1		other			2,61E-03	HJURP,KIF22,UBE2C
PBRM1		other			6,40E-04	CCNB1,CENPF,CRABP2
HSD17B14		enzyme			2,94E-02	IL6
CDC73		other			4,57E-03	CCND1,IGF1,PTGES	89 (7)
LRRC4C		other			1,48E-02	IL6
PON2		enzyme			1,70E-04	CXCL2,IL6,TFPI	67 (7)
ZDHHC7		enzyme			1,87E-03	CCL2,CXCL8,IL7	119 (9)
EVX2		transcription regulator			1,48E-02	CXCL8
DSC2		other			1,48E-02	CD44
MED28		other			4,37E-03	ACTA2,CNN2
STK17A		kinase			7,35E-03	MT1M,SOD2
TNFAIP8L2		other			4,37E-03	CXCL2,IL6	101 (13)
C1QTNF4		other			2,94E-02	IL6
E2F7		transcription regulator			2,02E-02	CCNA2,CCNB1
febuxostat		chemical drug			2,94E-02	CCL2
PLAC1		other			1,48E-02	CCND1
NCKAP1L		other			7,35E-03	ANK3,IL6
METRNL		other			1,10E-02	CXCL2,IL6
KLHL21		other			6,49E-04	NFKBIA,NFKBIZ
GLIS2		transcription regulator			1,08E-03	C3,CCND1,CXCL3,MGP
SLC39A4		transporter			6,49E-04	CCND1,IL6	138 (11)
DEPTOR		other			1,31E-02	CCL5,ICAM1
OLA1		enzyme			4,38E-02	CCND1
LECT2		other			3,57E-04	C3,CXCL3,IL6	87 (7)
FNDC5		other			1,77E-02	LRP5,SPP1
SCARB2		transmembrane receptor			2,94E-02	IL6
KDM6B		enzyme			4,87E-02	CCL5,IL6
ZC3H12A	1,650	enzyme			5,17E-03	CCL2,IL6,TNFRSF1B	115 (20)
TINCR		other			4,87E-02	FLG,mir-375
ZDHHC12		enzyme			1,48E-02	IL7
FZD8		G-protein coupled receptor			2,22E-03	ACTA2,BMP2,IGFBP5	86 (7)
TRIL		other			1,27E-05	CCL5,CXCL8,IL6	74 (7)
INAVA		other			4,38E-02	IL6
CTR9		other			4,02E-03	ELOVL2,PTGES,USP53
TPSAB1/TPSB2		peptidase			1,08E-04	CXCL2,IL6,MMP3	85 (11)
ARL11		other			2,94E-02	IL6
CNDP2		peptidase			4,38E-02	CD44
SEMA7A		transmembrane receptor			4,02E-03	CCNA2,CTSS,ELN
OIP5-AS1		other			1,10E-02	CCND1,KLF10
TUT4		enzyme			2,94E-02	IL6
TXNDC2		enzyme			1,48E-02	IL6
TCIM		other			1,08E-04	CXCL8,ICAM1,IL6	97 (13)
SENP5		peptidase			2,94E-02	CXCL8
Gata6os		other			1,48E-02	GATA6
SARM1		transmembrane receptor			3,15E-03	CCL5,IL6	123 (17)
PARM1		other			2,94E-02	BMP2
ZYG11A		other			1,48E-02	CCNB1
LRRC19		other			6,49E-04	CXCL8,IL6
GPBAR1		G-protein coupled receptor			7,35E-03	CCND1,IL6	119 (7)
G protein		complex			1,48E-02	CYP1B1
Hedgehog		group			5,09E-03	CCNA2,CCND1,GATA6,SPP1
INK4		group			1,48E-02	TFPI2
ETS-ELK1		complex			2,94E-02	CCND1
Trk Receptor		group			4,38E-02	DUSP6
APC (complex)		complex			1,08E-04	CCNB1,PLK1,UBE2C	25 (4)
CTNNβ-LEF1		complex			2,94E-02	CCND1
CD80/CD86		group			9,09E-03	IL6,MKI67
STAT3/5		group			2,94E-02	PIM1
Tlr12		other			1,29E-03	CXCL8,IL6	100 (16)
IL26		cytokine			1,08E-04	CXCL8,ICAM1,IL6	130 (16)
MBNL2		other			1,48E-02	ABLIM1
AFAP1L2		other			2,19E-04	CXCL8,IL6	140 (23)
SYT11		transporter			4,38E-02	IL6
IFN type 1		group			1,98E-02	CCL5,CXCL8,IL6
2,3-bis(3'-hydroxybenzyl)butane-1,4-diol		chemical - endogenous mammalian			2,94E-02	SPP1
rimantadine		chemical drug			1,48E-02	CXCL8
ganglioside GM3 (d18:1/18:0)		chemical - endogenous mammalian			2,94E-02	IL6
ganglioside GM3 (d18:1/16:0)		chemical - endogenous mammalian			4,38E-02	IL6
ganglioside GM3 (d18:1/24:0)		chemical - endogenous mammalian			4,38E-02	IL6
ganglioside GM3 (d18:1/20:0)		chemical - endogenous mammalian			2,94E-02	IL6
ganglioside GM3 (d18:1/22:0)		chemical - endogenous mammalian			2,94E-02	IL6
ganglioside GM3 (d18:1/24:1(15Z))		chemical - endogenous mammalian			4,38E-02	IL6
MAC		complex			5,17E-03	CXCL2,MMP3,SPP1	91 (11)
Iga		complex			2,86E-02	CXCL8,IL6
Par		group			2,94E-02	IL6
P-TEFb		complex			4,38E-02	CXCL8
C-21		chemical drug			1,28E-03	ACTA2,IL6,SPP1	81 (9)
black raspberry extract		chemical drug			4,11E-03	BUB1,CD44,CLDN1,FST,KLF10,UBE2C
N(2)-(gamma-D-glutamyl)-meso-2,2'-diaminopimelic acid		chemical reagent			4,86E-04	CCL5,CXCL8,ICAM1	92 (12)
methylamphotericin B		chemical drug			4,38E-02	SPP1
iron dextran		chemical drug			9,09E-03	IL6,NFKBIA
UBE2D3		enzyme			4,38E-02	CCND1
hemoglobin		complex			2,57E-02	CXCL8,IL6
elastase		group			4,86E-04	ICAM1,MMP12,MMP3	114 (19)
C/EBP		group			2,96E-04	HSD11B1,IGF1,IL6,MMP1,PTGES	136 (17)
Kallikrein		group			5,77E-03	BDKRB2,ICAM1
Ferritin		complex			1,70E-04	CCL5,ICAM1,NFKBIA	83 (7)
Pro-inflammatory Cytokine		group			1,07E-02	ICAM1,IL6,LIPG,MMP3
TH17 Cytokine		group			6,49E-04	CXCL8,IL6
isoleucine		chemical - endogenous mammalian			2,94E-02	SOD2
Serine Protease		group			4,38E-02	IL6
RPL19		other			2,94E-02	CXCL8
S100A10		other			5,77E-03	IL6,MMP1	95 (12)
Syk inhibitor		chemical - kinase inhibitor			3,21E-06	MMP1,MMP10,MMP12	90 (7)
iguratimod		chemical drug			6,22E-05	CXCL2,CXCL3,IL6	102 (17)
FZD9		G-protein coupled receptor			1,53E-02	CCL5,CXCL6
LAX1		other			4,38E-02	IL6
Org 48762-0		chemical - kinase inhibitor			3,15E-03	CCL5,IL6	74 (7)
EIF2B5		other			4,38E-02	IL6
telapristone acetate		chemical drug			1,60E-07	AURKB,BUB1,CCNA2,CENPF,KIF11,SPC25	8 (2)
CL097		chemical reagent			2,29E-02	IL6,IRAK3
vismodegib		chemical drug			8,01E-03	IL6,MKI67,TNFRSF11B
PRKDC		kinase			6,49E-03	CCNB1,CCND1,PLK1
CACNA1D		ion channel			2,94E-02	CACNA1C
NAE1		enzyme			1,04E-03	AURKA,AURKB,CCND1
botulinum toxin type A		biologic drug			2,94E-02	SCX
nadifloxacin		chemical drug			3,15E-03	CXCL8,IL6
AZD7762		chemical drug			4,38E-02	CCNB1
Z-360		chemical drug			1,48E-02	EFNB1
ghrelin		biologic drug			1,56E-03	IGF1,IL6,TNFRSF11B	98 (11)
pycnogenols		chemical drug			2,94E-02	CXCL8
fontolizumab		biologic drug			2,57E-02	CCL7,IL6
CSNK2B		kinase			1,10E-02	ACTA2,CCND1
LOXL1		enzyme			2,94E-02	ELN
PECAM1		other			8,23E-04	CCND1,CD44,IL6	122 (20)
IgG2a		complex			1,31E-02	CXCL8,IL6
Integrin alpha 5 beta 1		complex			1,48E-02	CCND1
Sfk		group			2,12E-03	CDCP1,ICAM1
SCAVENGER receptor CLASS A		group			6,40E-04	CCL5,CXCL8,IL6	106 (12)
Cebp		complex			7,35E-03	CXCL8,IL6
C-type LECTIN		group			2,94E-02	IL6
Cathepsin		group			3,14E-05	ACTA2,CCND1,MKI67
Collagen type IV		complex			3,04E-03	ACTA2,CCL2,PLAU	102 (14)
Hnp alpha		group			1,48E-02	CXCL8
RNase A		group			1,48E-02	IL6
Hspg		group			4,38E-02	MMP1
GTPase		group			1,48E-02	BMP2
Mapk kinase		group			1,48E-02	CCND1
IGFBP7		transporter			2,02E-02	CCND1,SOD2
Retnla		other			1,31E-02	ACTA2,IL6
PARD3		other			1,48E-02	IL6
EIF4H		translation regulator			2,94E-02	CCND1
MAPK8IP1		other			3,04E-03	CCND1,IL6,PLAU	103 (17)
PPP1R1B		phosphatase			2,02E-02	CCND1,CD44
SERPING1		other			1,29E-03	BDKRB1,IL6
MGP	1,590	other			4,16E-02	ACTA2,SPP1
LGI1		other			1,70E-04	MMP1,MMP12,MMP3	73 (7)
PLP1		other			1,26E-02	CCL2,CXCL2,MMP3
NFATC3		transcription regulator			1,27E-02	ACTA2,BMP2,IL6,MMP3
GRK2		kinase			2,86E-02	IL6,TNFRSF11B
DLL4		other			3,06E-02	ACTA2,ESM1,RELB
SPR		enzyme			2,94E-02	IGF1
FLII		other			1,29E-03	CLDN1,CXCL8
Cyp2c23		enzyme			2,29E-02	CCNA2,PLXDC2
SRT1720		chemical drug			6,40E-04	CXCL8,IL6,TNFAIP6	131 (18)
RNMT		enzyme			2,94E-02	CCND1
CASP1		peptidase			1,37E-02	ACTA2,CXCL2,IL6
CTS-1027		chemical drug			2,94E-02	ACTA2
DIO1		enzyme			1,29E-03	HR,SLC16A3
LPXN	1,960	transcription regulator			4,38E-02	ACTA2
NCOR2		transcription regulator			1,61E-06	C3,CCND1,CTSS,CXCL8,IGF1,IL6,MMP12,RELB	148 (25)
PELI1		enzyme			3,57E-04	CCL5,CXCL8,IL6	92 (18)
TSLP		cytokine			1,22E-03	CXCL8,ICAM1,IL6,MKI67	138 (20)
DCB 3503		chemical reagent			4,38E-02	IL6
ENPP1		enzyme			4,38E-02	SPP1
SRGAP1		other			4,38E-02	CCND1
TFAP2A		transcription regulator			8,62E-03	CXCL2,CXCL8,MT2A,PLAU,RAB27B,SOD2	108 (15)
satratoxin G		chemical toxicant			4,38E-02	IL6
LEFTY2		growth factor			2,94E-02	MMP3
CHFR		enzyme			1,27E-05	AURKA,KIF22,PLK1
ABL2		kinase			5,77E-03	MMP1,MMP3
MCF2L		other			2,94E-02	CCND1
PSMB10		peptidase			4,86E-04	IL6,NFKBIA,TNFAIP3	77 (7)
dimethyl itaconate		chemical reagent			4,87E-02	IL6,NFKBIZ
STAP2		other			1,87E-03	CCND1,CXCL2,IL6	124 (19)
vemurafenib		chemical drug			7,23E-03	CXCL8,DUSP6,IL6	109 (23)
HAND2		transcription regulator			1,27E-02	CCL2,CXCL2,CXCL6,IL6
SERTAD1		transcription regulator			4,38E-02	CCND1
Tenascin		group			1,48E-02	CCND1
Betacatenin/TCF		complex			1,04E-03	CCND1,CD44,TNFRSF11B
PXN		other			4,37E-03	CCND1,VCL
ALOX12		enzyme			1,31E-02	CXCL3,FOSL1
IL10RB		transmembrane receptor			4,37E-03	CXCL8,ICAM1	105 (14)
cercosporin		chemical - endogenous non-mammalian			2,53E-04	ACTA2,CCND1,DKK1
GPC3		other			4,38E-02	CCND1
FGFR4		kinase			1,08E-03	CCND1,CD44,MMP1,PLAU	133 (18)
IL17RD		other			5,77E-03	CXCL3,IL6	95 (17)
SLAMF1		transmembrane receptor			5,77E-03	CXCL8,IL6	105 (19)
HTATIP2		transcription regulator			3,48E-02	CCND1,SPP1
PRKD2		kinase			3,15E-03	CXCL8,ITGA2	67 (7)
STAR		transporter			1,31E-02	CCL5,SPP1
BAK1		other			4,51E-02	CCL5,IL6
TAP1		transporter			1,31E-02	CXCL8,IL6
ACTL6A		other			7,23E-03	CCNA2,CCNB1,CCND1	118 (12)
PROCR		other			5,17E-03	CCND1,ICAM1,IL6	112 (20)
C1QA		other			8,01E-03	C3,CD44,IL6	132 (13)
GPR132		G-protein coupled receptor			9,09E-03	ICAM1,IL6	103 (16)
EP400		other			2,41E-02	CCNA2,CENPF,PLK1
GAS6		growth factor			4,16E-02	IL6,PTGES
PDLIM7		other			3,15E-03	BMP2,SPP1
DHX15		enzyme			4,38E-02	IL6
CFB	2,200	peptidase			7,23E-03	C3,CXCL2,CXCL3	75 (9)
DAPK1		kinase			4,38E-02	CXCL8
GTF2H2		transcription regulator			1,48E-02	KLF9
TOLLIP		other			1,10E-02	IL6,RELB
PSMC3		enzyme			4,38E-02	FOSL1
ACTC1		enzyme			2,94E-02	ACTA2
NOTCH4		transcription regulator			5,81E-03	ACTA2,CNN1,PRAG1
SGTA		other			1,48E-02	IGF1
GPRC5A		G-protein coupled receptor			3,15E-03	CD44,PTGES
GCA		other			2,94E-02	IL6
H3		other			2,94E-02	TET1
GIP		other			1,53E-02	IL6,SPP1
GHRH		other			4,51E-02	CCND1,IGF1
UNC5B		transmembrane receptor			4,37E-03	CXCL2,IL6
Til1		other			1,48E-02	SPP1
C1QBP		transcription regulator			3,57E-04	BDKRB1,CCND1,CXCL8	62 (5)
RRAD		enzyme			4,38E-02	CCND1
TNFRSF8		transmembrane receptor			4,59E-02	CXCL8,RELB,VCL
RXFP2		G-protein coupled receptor			2,02E-02	HR,LRP5
MED25		other			1,48E-02	MMP1
MYLPF		other			1,48E-02	ACTA2
PLCG1		enzyme			1,31E-02	CCL2,CCND1
GNA14		enzyme			3,23E-09	BMP2,BNIP3,CNN1,CSPG4,CXCL3,CXCL8,FST,GRB14,IL6,PHLDA1,TNFAIP6	114 (7)
HSPB2		other			6,22E-05	CCL2,CXCL8,ICAM1	5 (2)
SERPINB2	1,590	other			7,35E-03	CCNA2,SERPINB2
MMP10	2,430	peptidase			2,19E-04	CXCL2,MMP10
MDM2		transcription regulator			2,86E-02	CCNA2,CCND1,CXCL8,SERPINB2
ANG		enzyme			1,31E-02	CCL5,IL6
ITGA5		transmembrane receptor			4,72E-03	CCND1,CD44,IL6,PLAU	106 (20)
CD244		transmembrane receptor			9,09E-03	CCL5,CXCL8	132 (21)
MST1		growth factor			5,81E-03	CCND1,IL6,SPP1	132 (22)
RBL1		transcription regulator			1,92E-02	AURKB,CCNA2,CCND1,PLK1
CCN4		other			5,77E-03	CCND1,MMP1	90 (15)
PCSK9		peptidase			1,31E-02	ICAM1,IL6
VAMP7		transporter			4,38E-02	CD82
CCL3		cytokine			4,51E-02	CCL2,IL6
GLRX		enzyme			1,70E-04	CXCL2,CXCL3,ICAM1	107 (10)
TPR		other			3,15E-03	CXCL8,IL6
MSR1		transmembrane receptor			1,22E-04	CCL5,CXCL2,CXCL3,IL6	113 (19)
A2M		transporter			2,26E-02	CCND1,IL6,MAP3K5
IVNS1ABP		other			2,94E-02	SOD2
ADRA2B		G-protein coupled receptor			1,29E-03	CCND1,MKI67	69 (7)
TPSG1		peptidase			6,49E-04	CXCL3,IL6
YWHAQ		other			2,02E-02	CNN1,MMP1
INHBB		growth factor			3,34E-04	FST,LOXL3,MMP3,SULF2
PHB2		transcription regulator			1,56E-03	BMP2,IL6ST,SOCS5
PTPRF		phosphatase			1,48E-02	CCND1
MAT2B		enzyme			2,94E-02	CCND1
POLR2A		enzyme			8,89E-03	CCNA2,CCND1,NFKBIA,TNFAIP3
ZIC1		transcription regulator			8,01E-03	CCL2,CCND1,CXCL5
DAPK3		kinase			2,94E-02	CCND1
TNFRSF13C		transmembrane receptor			1,10E-02	CXCL8,RELB
HIPK1		kinase			7,35E-03	GATA6,MMP10
CBFB		transcription regulator			3,48E-02	ICAM1,SMURF2,SOCS5,SPP1
SNTA1		other			3,15E-03	DTNA,IGF1
ZNF224		transcription regulator			2,94E-02	TNFAIP3
PLCG2		enzyme			1,53E-02	ICAM1,IL6
THBD		transmembrane receptor			3,15E-03	CXCL3,IL6	84 (14)
PLEC		other			4,38E-02	IL6
HIRA		transcription regulator			9,09E-03	CXCL2,CXCL6
CGB3 (includes others)		other			1,77E-02	DUSP6,TNFAIP6
KLF9	-2,100	transcription regulator			1,77E-02	BMP2,CCND1
RAB27A		enzyme			1,48E-02	CD44
HOXA13		transcription regulator			3,96E-04	BMP2,CXCL8,EPHA4,IL6
[truncated: 1,380 more rows]

## Sheet: MSC_CM KIJ265T
Predicted upstream regulators in MSCs treated with CM from KIJ265T.
© 2000-2021 QIAGEN. All rights reserved.
Upstream Regulator	Expr Fold Change	Molecule Type	Predicted Activation State	Activation z-score	p-value of overlap	Target Molecules in Dataset	Mechanistic Network
STAT1		transcription regulator	Activated	2,109	2,27E-02	CH25H,IFIT1,IFIT3,LY96,MDM2,PIM1
IL1B		cytokine	Activated	2,199	3,83E-07	ADM,CD44,DBP,ELN,ENPP2,FST,GADD45B,IFIT1,IFIT3,IL11,IL26,IL7,KLF10,LY96,PDGFRA,PIM1,PLAU,PPARGC1A,PTGS1,PTX3,SCX,TGFBR3	56 (15)
molybdenum disulfide		chemical reagent	Activated	2,828	6,13E-06	ALDH1B1,CNN1,DKK1,ELN,IFIT1,LMCD1,SIRPA,TENM2
Tgf beta		group	Inhibited	-2,008	2,79E-03	FST,GADD45B,KLF10,let-7,LMCD1,PLAU,PPARGC1A	59 (14)
TGFB1		growth factor	Inhibited	-2,697	1,57E-06	ADM,AOPEP,AQP1,CD44,CFI,CNN1,DBP,ELN,GADD45B,GPRC5A,IFIT3,IL11,KCNMB1,KITLG,KLF10,KLF9,let-7,MAPK8IP3,MDM2,mir-500,PDGFRA,PIM1,PLAU,PPARGC1A,PTGS1,PTX3,RAB9A,SEMA7A,TGFB1I1,TGFBR3	64 (19)
IKZF1		transcription regulator	Inhibited	-2,236	2,76E-02	ABCA9,AQP1,DKK1,IFIT3,KITLG
TGFB3		growth factor	Inhibited	-2,219	1,03E-03	ELN,IL11,PPARGC1A,TGFBR3,TSPAN2	13 (4)
4-CMTB		chemical reagent			2,07E-02	PPARGC1A
Ap2		group			2,46E-02	ADM,MCAM
lysophosphatidic acid		chemical - other			2,49E-02	MDM2,PDGFRA,PLAU
dinoprost		chemical - endogenous mammalian			1,28E-02	ADM,PTGS1,PTX3
bromodeoxyuridine		chemical drug			5,98E-03	IFIT1,IFIT3,IL7	16 (4)
roscovitine		chemical drug			3,30E-02	CD44,MDM2
isobutylmethylxanthine		chemical toxicant			4,82E-02	CD44,IFIT3,PDGFRA,PPARGC1A
tetrodotoxin		chemical drug			1,14E-02	ABCC9,ATP1B1,PPARGC1A,TSPAN2
trapidil		chemical drug			2,07E-02	PIM1
3-deoxy-2-octulosonic acid(2)-lipid A		chemical - endogenous non-mammalian			5,41E-03	CH25H,PTGS1
E. coli B5 lipopolysaccharide		chemical - endogenous non-mammalian		1,912	1,30E-03	CD44,IFIT1,IL11,IL7,MDM2,PPARGC1A,TGFBR3	38 (13)
hyaluronic acid		chemical - endogenous mammalian		1,067	4,71E-03	CD44,FST,LY96,PLAU	48 (15)
gentamicin C1		chemical drug			1,39E-02	CD44
nicotinamide-beta-riboside		chemical - endogenous mammalian			6,96E-03	PPARGC1A
beta-estradiol		chemical - endogenous mammalian		-1,147	4,70E-07	ABLIM1,ADM,AQP1,ATP1B1,CABP7,CD44,CNN1,COLEC12,DKK1,DRAM1,ECH1,ENPP2,FST,GADD45B,GPRC5A,IL11,IL7,KITLG,KLF10,KLF9,let-7,LMCD1,MCAM,MDM2,mir-548,MT1F,OXT,PDGFRA,PLAU,PPARGC1A,PTGS1,PTX3,RAB9A,SEMA7A,SLIT2,TGFBR3,USP53	64 (17)
hydrogen peroxide		chemical - endogenous mammalian		0,820	2,43E-05	DKK1,ELN,ENPP2,GADD45B,KITLG,let-7,MCAM,MDM2,PDGFRA,PIM1,PPARGC1A,PTX3,TGFBR3	56 (15)
Nfatc		group			3,43E-02	PPARGC1A
collagenase		group			1,73E-02	ADM,PTX3
globotriaosylceramide		chemical - endogenous mammalian			3,43E-02	CD44
prostaglandin E2		chemical - endogenous mammalian		0,063	4,91E-02	CD44,FST,PLAU,PTGS1,TGFBR3
prostaglandin E3		chemical - endogenous mammalian			1,39E-02	PTGS1
GDP		chemical - endogenous mammalian			1,39E-02	TGFBR3
GTP		chemical - endogenous mammalian			2,75E-02	TGFBR3
8-bromo-cAMP		chemical reagent		0,734	1,85E-02	ADM,DKK1,IL11,KITLG,MDM2,PDGFRA,PPARGC1A,TGFBR3
bucladesine		chemical toxicant		0,101	2,35E-05	ADM,CD44,FST,GADD45B,KITLG,MCAM,PDGFRA,PLAU,PTGS1,SLC6A17,TGFBR3	48 (13)
nitrofen		chemical toxicant			2,32E-03	AQP1,TGFB1I1,TGFBR3
monooleylphosphatidic acid		chemical - endogenous mammalian			2,07E-02	ENPP2
nilotinib		chemical drug			4,24E-02	IL7,MDM2
fluocinolone acetonide		chemical drug			4,74E-02	AQP1,MT1F
dexamethasone		chemical drug		-0,405	8,59E-03	ADM,ALDH1B1,AQP1,ATP1B1,CD44,ELN,FST,GADD45B,IFIT1,IFIT3,IL11,IL7,KLF9,METTL7A,MT1M,PDGFRA,PIM1,PLAU,PLSCR4,PPARGC1A,PTGS1,PTX3,TGFBR3,TSPAN2	59 (15)
fluticasone propionate		chemical drug		0,000	2,13E-05	ADM,GADD45B,IFIT1,KLF9,METTL7A,PLAU,PPARGC1A,PTGS1
KCP		other			1,39E-02	PPARGC1A
triamcinolone acetonide		chemical drug		-1,414	8,87E-05	AQP1,B4GALNT1,CD44,KLF10,KLF9,MT1F,MT1M,PLAU
PYGO2		other			4,77E-02	PDGFRA
C9orf116		other			4,10E-02	MDM2
oblimersen		biologic drug		0,447	3,32E-05	ADM,GADD45B,IFIT1,IFIT3,KLF10
3beta-5beta-17beta-androstane-3-7-diol		chemical - endogenous mammalian			6,96E-03	OXT
RNY3		other			1,50E-02	IFIT1,IFIT3
Pak		group			1,39E-02	MDM2
Hdac		group		1,141	1,25E-04	GADD45B,KLF10,KLF9,let-7,MEOX1,MT1F,PPARGC1A
Notch		group		0,000	2,80E-03	ABLIM1,ADM,CNN1,GADD45B,PLAU
JAK		group			3,30E-02	IFIT1,IFIT3
Creb		group		-0,820	2,03E-02	ADM,DKK1,IL11,MCAM,PPARGC1A,SLIT2
PI3K (complex)		complex		0,152	4,00E-02	CD44,DKK1,IFIT1,MCAM,PIM1
ERK1/2		group		-0,391	1,18E-02	CD44,DKK1,IFIT1,IL11,PDGFRA,PLAU
TCR		complex		-0,239	8,40E-04	ABLIM1,ADM,CD44,ECH1,GADD45B,IFIT1,IFIT3,IL7,PIM1	51 (16)
Wnt		group			3,45E-02	CD44,PPARGC1A
Ras homolog		group			6,83E-03	PDGFRA,PLAU
GST		complex			1,39E-02	IL11
Pkc(s)		group		0,068	4,60E-02	ADM,CNN1,DBP,GADD45B
tyrosine kinase		group			2,75E-02	CD44
IL1		group		0,163	3,15E-03	FST,IL11,IL7,KITLG,PDGFRA,PPARGC1A,PTGS1	43 (10)
Fibrin		complex			1,01E-02	CNN1,PLAU
Jnk		group			4,18E-02	CD44,DKK1,IL11,PLAU
Vegf		group		0,942	7,03E-04	CD44,CNN1,ELN,ENPP2,FST,IL11,KITLG,MAPKAPK5-AS1,mir-191,PLAU,PPARGC1A	20 (4)
Erm		group			3,43E-02	CD44
Akt		group		1,709	1,31E-02	ADM,CD44,MCAM,MDM2,PPARGC1A,PTGS1,PTX3
PDGF BB		complex		0,246	5,73E-03	ADM,CD44,CNN1,KLF10,PDGFRA,PIM1,PLAU	52 (14)
Stat1 dimer		complex			4,77E-02	PIM1
Ahr-aryl hydrocarbon		complex			6,96E-03	MDM2
edratide		biologic drug			3,43E-02	CD44
DNAJ		group			6,96E-03	ENPP2
AMG-9810		chemical reagent			6,96E-03	PPARGC1A
BMS-387032		chemical drug			4,10E-02	PDGFRA
NFkB (complex)		complex		-0,130	2,03E-04	ADM,ALDH1B1,AQP1,CD44,DBP,FST,GADD45B,MDM2,MEOX1,PLAU,PTX3,SLC2A12,SLIT2	47 (12)
Mitochondrial complex 1		complex			1,39E-02	PPARGC1A
cytochrome-c oxidase		complex			1,39E-02	AQP1
CRNDE		other			2,59E-02	GADD45B,RASA4
zinc oxide		chemical drug			4,10E-02	MT1F
NORAD		other			3,01E-02	GADD45B,LMCD1
thyroid hormone receptor		group			5,99E-04	HR,KLF9,OXT
T3-TR-RXR		complex			3,30E-02	KLF9,MDM2
5R-hydroxytriptolide		chemical drug			4,10E-02	LY96
nebivolol		chemical drug			2,75E-02	PTGS1
Interferon alpha		group		1,366	1,89E-03	CABP7,CH25H,ENPP2,IFIT1,IFIT3,IL11,IL7,MDM2,PIM1	34 (10)
IL12 (complex)		complex		0,000	3,11E-02	CD44,GADD45B,PIM1,PLAU
bovine testicular hyaluronidase		biologic drug			6,96E-03	CD44
natriuretic peptide derivative		biologic drug			2,07E-02	PPARGC1A
Salmonella enterica serotype abortus equi lipopolysaccharide		chemical toxicant		-0,555	6,12E-03	ATP1B1,GADD45B,GPRC5A,PLAU,PTX3
KDM3A		transcription regulator			3,30E-02	ADM,MCAM
CRTC3		other			4,77E-02	PPARGC1A
MBNL3		other			4,80E-05	ABLIM1,CD44
IgG		complex		-0,928	3,06E-03	ADM,ATP1B1,FST,GPRC5A,PIM1,PPARGC1A	18 (4)
FSH		complex		-0,117	4,05E-04	ADAMTS16,ADM,CH25H,FST,GPRC5A,KITLG,KLF10,let-7,PTGS1,TGFBR3	58 (10)
DGCR8		enzyme			4,74E-02	CNN1,let-7
Tug1		other			6,96E-03	PPARGC1A
SIK3		kinase			3,43E-02	PPARGC1A
EOMES		transcription regulator			4,06E-02	ADM,MEOX1,PDGFRA
USP42		peptidase			1,39E-02	MDM2
Gulo		enzyme			4,77E-02	let-7
ENPP7		enzyme			2,75E-02	ENPP2
PRRX2		transcription regulator			2,75E-02	PDGFRA
PDLIM2		other		1,342	4,81E-04	ENPP2,IFIT3,IL7,NUDT11,SLC22A3
OGA		enzyme		0,426	5,33E-04	ABCC9,ABLIM1,CD44,CH25H,CNN1,IFIT3,MCAM,MDM2,PLAU,TGFBR3
MELK		kinase			3,43E-02	MDM2
RFFL		enzyme			2,07E-02	MDM2
ZDHHC9		enzyme			4,77E-02	IL7
FOXL2		transcription regulator		0,132	2,46E-03	CH25H,FST,IL11,PPARGC1A	11 (3)
ZDHHC6		enzyme			1,39E-02	IL7
MCAT		enzyme			6,96E-03	LY96
MRTFB		transcription regulator			2,61E-02	ADM,CNN1,PDGFRA,RAB27B
VAPB		other			2,07E-02	let-7
RDH10		enzyme			4,77E-02	DKK1
E. coli serotype 0127B8 lipopolysaccharide		chemical - endogenous non-mammalian		-0,816	2,42E-04	AQP1,ELN,IL11,IL7,PTX3,SEMA7A,TGFBR3	36 (10)
FBXO22		enzyme			6,96E-03	MDM2
TRIM29		transcription regulator			4,77E-02	CD44
BCAS2		other			3,43E-02	MDM2
ZDHHC4		other			6,96E-03	IL7
ZMPSTE24		peptidase			3,30E-02	GADD45B,SIRPA
LMX1B		transcription regulator			1,10E-02	PTX3,SLIT2
ZDHHC23		other			6,96E-03	IL7
LIN28B		other			5,99E-04	CD44,let-7,TGFBR3
PRKAG3		other			4,72E-03	AQP1,ATP1B1,LMCD1,METTL7A,PPARGC1A
CHCHD5		other			4,77E-02	PPARGC1A
ZNF710		transcription regulator			1,40E-02	IL26,IL7
IGF2		growth factor			2,08E-02	IL11,KLF9,MDM2,PIM1
KDM2B		enzyme			2,20E-02	let-7,PDGFRA
ZDHHC15		enzyme			2,75E-02	IL7
SIRT6		enzyme			1,01E-02	DBP,PPARGC1A,RPS15A
KLF14		transcription regulator			2,07E-02	PPARGC1A
NACC2		transcription regulator			6,96E-03	MDM2
ZNF746		transcription regulator			4,77E-02	PPARGC1A
SENP8		peptidase			2,07E-02	MDM2
ZDHHC22		other			2,75E-02	IL7
ZMIZ2		transcription regulator			3,43E-02	CD44
PYHIN1		other			3,43E-02	MDM2
KDM6A		enzyme			2,73E-02	CFI,DKK1
SLCO1C1		transporter			2,07E-02	HR
PDZK1IP1		other			4,10E-02	PTGS1
BCLAF3		other			2,07E-02	IL11
SLC25A33		transporter			1,39E-02	PPARGC1A
PVT1		other			2,07E-02	let-7
ITGBL1		other			2,07E-02	CD44
ZDHHC5		enzyme			2,75E-02	IL7
CGAS		enzyme			1,01E-02	IFIT1,IFIT3
Slfn1		enzyme			2,07E-02	PDGFRA
ZDHHC21		enzyme			2,75E-02	IL7
VGLL3		other			5,41E-03	ADM,GADD45B
MLLT11		other			6,96E-03	CD44
ZDHHC2		enzyme			4,10E-02	IL7
SRRT		other			1,39E-02	let-7
MEX3A		other			2,59E-02	CD44,PPARGC1A
FNIP1		other			4,77E-02	PPARGC1A
ACOT13		enzyme			4,10E-02	PPARGC1A
TXLNG		other			2,07E-02	PPARGC1A
DSC2		other			6,96E-03	CD44
ZDHHC12		enzyme			6,96E-03	IL7
CNDP2		peptidase			2,07E-02	CD44
CLEC12A		other			4,10E-02	IFIT3
ZNF395		transcription regulator			4,10E-02	IFIT1
TUT4		enzyme			1,39E-02	let-7
ZDHHC20		enzyme			2,75E-02	IL7
ACOT11		enzyme			2,07E-02	PPARGC1A
NLRP11		other			3,43E-02	IFIT1
TLR7		transmembrane receptor		1,387	1,50E-03	CD44,DKK1,IFIT1,IFIT3,PLAU,PTX3	48 (13)
Alpha catenin		group		-0,283	1,26E-03	DKK1,ELN,PDGFRA,PLAU,PTX3
BCR (complex)		complex			4,83E-02	CD44,KLF9,PIM1
STAT3/5		group			1,39E-02	PIM1
MBNL2		other			6,96E-03	ABLIM1
Ifn		group		1,982	4,54E-03	CD44,CH25H,IFIT1,IL7	17 (4)
tofacitinib		chemical drug			4,77E-02	IFIT3
black raspberry extract		chemical drug			3,43E-02	CD44,FST,KLF10
estrogen receptor		group		-0,391	2,98E-02	CD44,KLF10,PCDHB14,PLAU,TGFBR3
CG		complex		-0,369	5,41E-07	ADM,CNN1,ENPP2,FST,IFIT3,IL11,IL7,let-7,MCAM,OXT,PLAU,PTGS1,PTX3,SLC2A12,TGFBR3	58 (14)
Lh		complex		0,447	2,80E-02	FST,GADD45B,PTGS1,PTX3,RPS15A,SLIT2
HMGA1		transcription regulator		0,254	3,11E-02	CD44,KITLG,MT1M,OXT
stearidonic acid		chemical - endogenous mammalian			6,96E-03	PTGS1
NXF1		other			2,75E-02	CD44
Immunoglobulin		complex		0,686	1,65E-02	ADM,CD44,CH25H,ELN,IFIT3,PLAU,PPARGC1A,PTX3,SIRPA,TGFBR3
botulinum toxin type A		biologic drug			1,39E-02	SCX
BIIB021		chemical drug			2,07E-02	MDM2
LOXL1		enzyme			1,39E-02	ELN
Fc receptor		group			2,07E-02	DOCK11
PSEN2		peptidase			2,28E-02	DBP,ENPP2,PDGFRA
PRKAB2		kinase			4,75E-03	PPARGC1A,SIRPA
STAT3		transcription regulator		0,658	6,36E-04	ADM,CD44,DKK1,ENPP2,FST,IFIT1,IFIT3,IL11,IL7,PIM1,PLAU,PPARGC1A	52 (17)
MAP2K4		kinase			6,30E-03	CD44,MDM2,PLAU	33 (4)
quizartinib		chemical drug			2,54E-03	ADM,FGF11
AREG		growth factor			1,89E-02	IFIT3,PLAU,PTX3
HEY2		transcription regulator			2,73E-02	CNN1,IL7
IRGM		enzyme			4,91E-02	IFIT1,IFIT3
SRF		transcription regulator			7,13E-03	CNN1,FST,IL26,LMCD1,RAB27B,TCAP,TGFB1I1
DIO1		enzyme			2,75E-02	HR
ITGB2		transmembrane receptor			3,45E-02	CD44,GADD45B
VCAN		other		-1,219	1,02E-04	ADM,ELN,ENPP2,FST,IFIT1,MDM2,PLAU
IGF1		growth factor		-1,068	1,36E-03	ADM,CD44,CNN1,ELN,LOXL3,MDM2,OXT,PDGFRA,PIM1,PLAU,TCAP	45 (11)
HAND2		transcription regulator			8,83E-03	ECM2,IL11,PTGS1
NFAT5		transcription regulator		-1,406	8,36E-04	AQP1,DKK1,IFIT3,IL11,PTGS1
PI3K (family)		group			4,06E-02	ADM,IFIT1,PTGS1
PRKG2		kinase			4,77E-02	PDGFRA
SOX2		transcription regulator		-0,518	1,47E-02	CD44,DKK1,FST,GADD45B,KITLG,LMCD1,PDGFRA,TSPAN2
FGFR4		kinase			1,96E-02	CD44,PLAU
PTEN		phosphatase		0,674	6,14E-03	ABCA9,ADM,CD44,MCAM,MDM2,MEOX1,PIM1,PLAU,PPARGC1A,PTGS1,UCKL1	47 (11)
THPO		cytokine		-0,686	3,60E-03	CD44,MDM2,mir-191,PIM1	37 (7)
SYN1		transporter			6,96E-03	SYN3
GTF2H2		transcription regulator			6,96E-03	KLF9
TREM1		transmembrane receptor		-1,342	1,09E-02	ATP1B1,GADD45B,GPRC5A,MT1F,MT1M
GPRC5A	1,560	G-protein coupled receptor			4,10E-02	CD44
OSTN		other			6,96E-03	PPARGC1A
FOXA3		transcription regulator			2,33E-02	PDGFRA,PPARGC1A
PRL		cytokine		0,447	3,54E-02	IFIT1,IFIT3,OXT,PDGFRA,PIM1
EIF4EBP1		translation regulator			2,46E-02	MDM2,PPARGC1A
TNFSF12		cytokine		1,941	4,54E-03	let-7,PPARGC1A,PTX3,TCAP
GNA14		enzyme			1,09E-02	ADM,CNN1,FST
ZNF281		transcription regulator			3,30E-02	IL11,PTGS1
ITGA5		transmembrane receptor			4,02E-03	CD44,ENPP2,PLAU	15 (3)
F2R		G-protein coupled receptor		-1,109	3,90E-03	CD44,MCAM,PLAU,TGFB1I1
AGT		growth factor		-0,436	3,77E-03	ADM,ATP1B1,CD44,CFI,CNN1,ELN,KITLG,let-7,OXT,PLAU,PPARGC1A,PTGS1,TGFB1I1	61 (15)
SMAD1		transcription regulator			3,60E-02	GADD45B,IL11
ROCK2		kinase			4,24E-02	CD44,CNN1
INHBB		growth factor			1,10E-02	FST,LOXL3
MEFV		other			4,10E-02	MDM2
MAP2K1		kinase		1,000	8,35E-03	CD44,DKK1,PDGFRA,PIM1,SIRPA
FAF1		other			3,43E-02	DKK1
NOTCH1		transcription regulator		-1,204	2,72E-02	CD44,CNN1,DKK1,MCAM,TGFBR3
IKBKE		kinase			1,77E-02	IFIT1,IFIT3,IL7
LRP6		transmembrane receptor			4,02E-03	DKK1,PPARGC1A,TTYH1
RAB27A		enzyme			6,96E-03	CD44
HOXA10		transcription regulator		1,929	2,95E-07	ADM,AQP1,DBP,DKK1,ENPP2,FST,IL11,KLF10,KLF9,TGFBR3
TLR4		transmembrane receptor		1,400	2,87E-02	ADM,CD44,DOCK11,IFIT3,LYST,PTX3
FSHR		G-protein coupled receptor			3,91E-02	KITLG,SLC7A4
RORA		ligand-dependent nuclear receptor			5,53E-03	ATP1B1,CH25H,GADD45B,PPARGC1A,USP53
MYOCD		transcription regulator			2,02E-02	CNN1,ECM2,KCNMB1
KCNK9		ion channel			2,73E-02	GADD45B,SLC6A17
IKBKB		kinase		0,742	2,02E-03	CD44,CH25H,ENPP2,IL11,MDM2,PLAU,PTX3	39 (11)
SFRP1		transmembrane receptor			4,57E-02	DKK1,TTYH1
ADAMTS9-AS2		other			1,39E-02	TGFBR3
TFAP4		transcription regulator			3,30E-02	CD44,MDM2
SNHG16		other			2,75E-02	let-7
NGLY1		enzyme			2,20E-02	IFIT1,IFIT3
MAPK8		kinase		-1,067	2,77E-02	AQP1,PLAU,PPARGC1A,PTX3
SYN2		other			6,96E-03	SYN3
cyproconazole		chemical toxicant			1,39E-02	GADD45B
IL3		cytokine		-0,651	2,20E-02	ECH1,GADD45B,KLF9,MDM2,PIM1,SEMA7A
ARHGAP31		other			2,08E-02	GADD45B,TGFBR3
VEGFA		growth factor		-1,969	1,35E-01	PIM1,PLAU,PPARGC1A,PTGS1
UHMK1		kinase			6,96E-03	AQP1
IL4		cytokine		-0,853	2,58E-02	ABLIM1,B4GALNT1,CD44,GADD45B,IFIT1,IFIT3,KITLG,PIM1,PLAU,PPARGC1A,SEMA7A,SIRPA,ZSWIM4
CHUK		kinase		0,721	3,72E-04	CH25H,ENPP2,GADD45B,IL11,KLF10,PLAU,PTX3	43 (13)
LAMA1		other			1,39E-02	PLAU
HAO1		enzyme			1,43E-04	PDGFRA,PPARGC1A
LTBR		transmembrane receptor			3,01E-02	CNN1,ENPP2
NR1H4		ligand-dependent nuclear receptor			7,61E-03	ABCA8,ABCA9,IL7,PPARGC1A,PTGS1	17 (3)
HAS1		enzyme			4,10E-02	CD44
PAM		enzyme			6,96E-03	AQP1
SSB		enzyme			1,60E-02	let-7,mir-191,mir-500
HOXD10		transcription regulator			9,23E-03	CD44,MAGED2,TGFB1I1
MYBBP1A		transcription regulator			2,75E-02	PPARGC1A
ESR2		ligand-dependent nuclear receptor		-0,351	7,44E-04	ABLIM1,CABP7,CNN1,DKK1,ENPP2,FST,GADD45B,IFIT3,LRRC15,OXT,PLAU,PTX3,SLIT2	60 (14)
RNF34		enzyme			3,43E-02	MDM2
ROCK1		kinase			1,50E-02	CD44,CNN1
TERT		enzyme			1,47E-02	IFIT1,NUCKS1,PTGS1,RAB9A
SNCB		other			4,10E-02	MDM2
Bc1		translation regulator			2,75E-02	CNN1
mir-25		microRNA			2,51E-03	ADM,KITLG,MDM2
mir-29		microRNA		0,035	2,93E-03	ADAMTS14,DKK1,ELN,PDGFRA	40 (5)
miR-293-3p (miRNAs w/seed GUGCCGC)		mature microRNA			6,96E-03	DKK1
miR-467a-5p (and other miRNAs w/seed AAGUGCC)		mature microRNA			6,96E-03	DKK1
miR-320b (and other miRNAs w/seed AAAGCUG)		mature microRNA			4,10E-02	AQP1
miR-143-3p (and other miRNAs w/seed GAGAUGA)		mature microRNA			4,75E-03	MDM2,PDGFRA
mir-605		microRNA			1,39E-02	MDM2
miR-328-3p (and other miRNAs w/seed UGGCCCU)		mature microRNA			2,75E-02	CD44
miR-199a-5p (and other miRNAs w/seed CCAGUGU)		mature microRNA			1,49E-02	GPRC5A,TGFB1I1,TGFBR3
miR-873-5p (and other miRNAs w/seed CAGGAAC)		mature microRNA			3,43E-02	CD44
mir-32		microRNA			2,75E-02	MDM2
miR-224-5p (miRNAs w/seed AAGUCAC)		mature microRNA			2,07E-02	IL11
PIM1	-1,690	kinase		-0,651	5,03E-04	CD44,MDM2,PIM1,PPARGC1A	33 (4)
AKT1		kinase		0,447	2,68E-03	CD44,IL11,MDM2,PDGFRA,PPARGC1A,PTGS1,TGFBR3	59 (16)
PLK1		kinase			4,24E-02	MDM2,TGFB1I1
RGS19		enzyme			4,77E-02	DKK1
TOPORS		enzyme			2,75E-02	MDM2
ADCYAP1		other		-0,509	4,05E-03	ENPP2,FST,MAPK8IP3,MCAM,TENM2,TTYH1
NUCB2		other			4,10E-02	OXT
DICER1		enzyme		-0,572	4,73E-02	CD44,let-7,MCAM,mir-708,PLAU
GDF9		growth factor			1,68E-03	KITLG,PLAU,PTX3
SS18		transcription regulator			2,46E-02	CABP7,GADD45B
CREB1		transcription regulator		-0,970	4,88E-03	ADM,CABP7,CH25H,CNN1,GADD45B,MCAM,OXT,PDGFRA,PPARGC1A,SEMA7A
HBP1		transcription regulator			4,14E-03	IL7,PIM1
S100A9		other		-1,000	2,46E-02	ELN,ENPP2,GPRC5A,PLAU
CEBPB		transcription regulator		0,740	3,99E-02	ADM,IFIT3,IL7,KLF10,LY96,PDGFRA,PPARGC1A,PTGS1
NKX2-1		transcription regulator			6,76E-03	AQP1,ENPP2,IL7,KITLG,PDGFRA
CSF3		cytokine		0,114	1,96E-04	CD44,ENPP2,GADD45B,IL7,KITLG,LY96,PIM1	51 (16)
ID3		transcription regulator		1,067	1,13E-02	ADM,CD44,GADD45B,SEMA7A,TGFBR3
SEMA3A		other			4,10E-02	MCAM
GW 6471		chemical reagent			2,75E-02	PPARGC1A
CDKN2A		transcription regulator		-0,816	1,35E-02	FST,GPRC5A,IL11,MDM2,PTX3,RAB9A
FOXO4		transcription regulator			3,52E-02	CH25H,GADD45B,PTGS1
INHA		growth factor		-0,502	4,88E-03	CNN1,FST,KITLG,PTX3
GNAZ		enzyme			3,43E-02	OXT
SOCS1		other			4,06E-02	CD44,IFIT1,IFIT3
IRS2		enzyme			2,73E-02	FST,PPARGC1A
CXCL12		cytokine		0,371	4,18E-02	CD44,CPSF1,let-7,PLAU
APP		other		1,585	6,23E-03	ATP1B1,CD44,CH25H,DKK1,ECH1,ELN,ENPP2,IL7,let-7,PDGFRA,PLAU,SIRPA,SLIT2	46 (13)
EIF4E2		translation regulator			1,39E-02	PDGFRA
MYH11		other			2,07E-02	CNN1
DNASE2		enzyme			1,01E-02	CH25H,IFIT3
KLF2		transcription regulator			3,65E-02	ADM,CD44,ELN,KITLG
CD40LG		cytokine			4,44E-02	CD44,IFIT1,IFIT3,PIM1,PLAU,RAB9A
MAPK9		kinase			2,13E-02	AQP1,GADD45B,IL11,PTX3
KCNMA1		ion channel			4,10E-02	KCNMB1
TNF		cytokine		1,526	1,42E-05	ADM,AQP1,B4GALNT1,CD44,CH25H,CNN1,DKK1,ECH1,ENPP2,FST,GADD45B,IFIT1,IFIT3,IL11,IL26,IL7,KITLG,KLF10,LY96,MCAM,MEOX1,PDGFRA,PIM1,PLAU,PPARGC1A,PTGS1,PTX3,TPTEP1	50 (15)
MET		kinase		1,969	1,30E-02	CD44,MDM2,PIM1,PPARGC1A
KRAS		enzyme		1,054	1,33E-02	ATP1B1,CD44,ELN,IFIT1,MCAM,MDM2,PDGFRA,PIM1,PTGS1,SEMA7A,SIRPA
RAD51AP1		other			4,77E-02	CD44
NR4A2		ligand-dependent nuclear receptor			2,15E-02	ADM,KITLG,PTX3
CD38		enzyme		-0,152	2,08E-02	ATP1B1,CD44,PIM1,PPARGC1A
DUSP1		phosphatase			4,24E-02	DKK1,IFIT1,IFIT3
TGM2		enzyme		-0,816	4,43E-03	IFIT1,IFIT3,PIM1,PTGS1,SEMA7A,SIRPA
PLCB3		enzyme			4,77E-02	LMCD1
HDAC6		transcription regulator			3,76E-02	PLAU,TGFB1I1
S100A8		other		-1,000	2,83E-02	ELN,ENPP2,GPRC5A,PLAU
PKNOX1		transcription regulator			6,83E-03	PLAU,PPARGC1A
INS		other		0,818	2,17E-02	ADM,OXT,PPARGC1A,PTGS1
MYD88		other		1,969	8,08E-02	CD44,CH25H,IL7,let-7
SLN		other			2,07E-02	PPARGC1A
ONECUT1		transcription regulator			4,28E-02	ABCA8,CFAP300,CFI,IFT74,MAGED2
SYK		kinase		0,033	5,62E-03	CD44,FST,PIM1,USP53	17 (4)
APCS		other			4,77E-02	SIRPA
KLF1		transcription regulator			2,87E-02	AQP1,CD44
THRA		ligand-dependent nuclear receptor			1,05E-02	CD44,FST,IL7,KLF9
TICAM1		other			4,63E-02	CH25H,IFIT1,IFIT3
NRAS		enzyme			4,18E-02	IFIT1,PLAU,PTX3,SCX
SMAD4		transcription regulator		-0,786	2,51E-03	FST,GADD45B,IL11,KITLG,MDM2,PLAU,PTX3	47 (12)
SP4		transcription regulator			4,24E-02	IL7,KITLG
PIK3R1		kinase			1,89E-02	CD44,PDGFRA,PLAU
cobimetinib		chemical drug			1,39E-02	CD44
ABCC9	1,850	ion channel			2,75E-02	PPARGC1A
PGR		ligand-dependent nuclear receptor		-1,462	2,36E-04	ATP1B1,CD44,GPRC5A,IFIT1,IFIT3,KLF9,PLAU,RAB27B,RAB9A	36 (7)
PER3		other			2,75E-02	DBP
KHDRBS1		transcription regulator			4,77E-02	CD44
TBX5		transcription regulator			1,77E-03	ECM2,IL11,IL7,PTGS1
S100A4		other			3,15E-02	MDM2,PLAU
LOX		enzyme			7,60E-03	ELN,PDGFRA
E2F3		transcription regulator		1,119	2,99E-02	FST,let-7,MT1F,NUCKS1
TP63		transcription regulator		0,721	1,45E-02	ADM,DKK1,FST,IFT74,let-7,MDM2,PLAU,SLIT2
SRC		kinase		0,747	8,04E-03	ABCA8,ABCA9,PLAU,SIRPA
ZDHHC17		enzyme			2,75E-02	IL7
IGFBP4		other			4,10E-02	MCAM
SAT1		enzyme			4,14E-03	KLF9,PPARGC1A
FGFR1		kinase			2,94E-02	IL11,PLAU,PTGS1
LMNA		other			2,63E-02	ADAMTS10,EDC4,ELN,MCAM,SEMA7A
PROK1		growth factor			4,77E-02	IL11
FANCC		other			1,05E-02	ATP1B1,DKK1,PTX3
MAPK14		kinase		0,218	6,43E-03	DKK1,HSPA12B,KITLG,PLAU,PPARGC1A	18 (3)
CYP11B2		enzyme			2,75E-02	KCNMB1
H3-3A/H3-3B		other			4,77E-02	PDGFRA
RBM38		other			4,77E-02	MDM2
5-O-mycolyl-beta-araf-(1->2)-5-O-mycolyl-alpha-araf-(1->1')-glycerol		chemical - endogenous non-mammalian			2,15E-02	CD44,IFIT1,IFIT3
GIPC1		other			2,75E-02	TGFBR3
RGFP966		chemical reagent			4,10E-02	PPARGC1A
FSTL3		other			3,43E-02	FST
SOS1		other			2,75E-02	PLAU
XPO5		other			2,75E-02	let-7
CTBP1		enzyme			3,45E-02	DKK1,ENPP2
SATB1		transcription regulator		1,000	2,46E-02	EVI2A,GADD45B,IL7,KITLG
IL1A		cytokine		-0,595	4,53E-03	CD44,IL11,KITLG,MCAM,PLAU,PTX3	50 (16)
FGFR2		kinase			9,60E-03	DKK1,DRAM1,FST,PDGFRA
TP53INP1		other			4,10E-02	MDM2
NEK4		kinase			1,39E-02	MDM2
MED13		transcription regulator			3,60E-02	ELN,KITLG
RB1		transcription regulator		0,342	4,27E-03	ATP1B1,CD44,FST,GPRC5A,PIM1,PPARGC1A,PTGS1,PTX3,TCAP	41 (7)
Rhox5		transcription regulator			1,50E-02	KLF9,PPARGC1A
FGF2		growth factor		-0,138	1,04E-03	ADM,AQP1,DKK1,ELN,ENPP2,MCAM,MDM2,PDGFRA,PLAU,TGFBR3	46 (10)
OXSR1		kinase			4,10E-02	MDM2
ACSL5		enzyme			6,10E-03	GPRC5A,MCAM
IKBKG		kinase		1,131	9,88E-03	CH25H,ENPP2,IL11,PTX3	43 (13)
RUVBL1		transcription regulator			4,02E-03	GADD45B,NUCKS1,ZDBF2
FKBP1A		enzyme			4,10E-02	MDM2
PTGS2		enzyme		0,577	5,25E-03	AQP1,CD44,IL11,PTGS1,SEMA7A
DIO3		enzyme		0,503	9,42E-05	ADAMTS16,B4GALNT1,FGF11,FST,HR,KLF9,SEMA7A
CCN2		growth factor			2,64E-02	CD44,KITLG,mir-504
BTK		kinase			5,43E-03	IFIT1,IFIT3,MDM2,PIM1
MEF2C		transcription regulator			1,14E-02	ECM2,IL11,PPARGC1A,PTGS1
SMAD3		transcription regulator		-0,512	2,26E-03	ELN,FST,GADD45B,IL11,let-7,PPARGC1A,PTX3	50 (13)
PIM2		kinase			8,41E-03	CD44,PPARGC1A
F2		peptidase		0,210	2,07E-03	ALDH1B1,CD44,LMCD1,MEOX1,PDGFRA,SLC2A12,SLIT2	34 (4)
INSR		kinase			2,98E-03	AQP1,ATP1B1,IL11,KLF10,KLF9,let-7,MDM2,PIM1,PPARGC1A
ECSIT		transcription regulator			1,40E-02	CD44,PIM1
PIM3		kinase			3,03E-03	CD44,PPARGC1A
RBM3		other			1,39E-02	CD44
IGF2BP3		translation regulator			2,07E-02	CD44
DMTF1		transcription regulator			4,77E-02	MDM2
ENG		transmembrane receptor			2,33E-02	ELN,PLAU
DROSHA		enzyme			4,14E-03	let-7,mir-191
GDF5		growth factor			3,43E-02	DKK1
HOXA5		transcription regulator			3,99E-04	GADD45B,KLF10,MDM2
MNT		transcription regulator			7,60E-03	GADD45B,KLF10
PLA2G2A		enzyme			4,77E-02	CD44
PTCH2		transmembrane receptor			2,75E-02	KITLG
RORC		ligand-dependent nuclear receptor			1,47E-02	ATP1B1,GADD45B,IL26,USP53
SIN3B		transcription regulator			8,41E-03	GADD45B,KLF10
CNOT3		other			4,14E-03	ALDH1B1,PPARGC1A
MED13L		other			4,77E-02	KITLG
SIRT1		transcription regulator		-1,708	4,63E-02	DBP,DKK1,IFIT3,PDGFRA,PPARGC1A,SCX
GTF3A		transcription regulator			2,07E-02	PIM1
RSL1D1		other			6,96E-03	PLAU
IFT20		other			2,07E-02	PDGFRA
EFEMP2		other			4,10E-02	ELN
TLR9		transmembrane receptor		0,000	4,74E-02	GADD45B,IFIT1,IFIT3,LYST
ACKR3		G-protein coupled receptor			1,50E-02	ADM,ELN
SSRP1		transcription regulator			1,84E-02	MDM2,PLAU
NAA10		enzyme			2,75E-02	TGFBR3
PDPN		other			6,96E-03	CD44
BICD2		other			2,75E-02	IFIT1
BLM		enzyme			4,77E-02	IFIT1
PRNP		other		0,577	1,77E-03	CD44,DKK1,FST,MDM2	33 (4)
IL13		cytokine		0,186	2,19E-02	CD44,CFI,ENPP2,IL11,KITLG,PLAU,PPARGC1A
TAZ		enzyme			3,78E-02	CD44,ENPP2,PTX3
NFATC2		transcription regulator		1,969	4,31E-02	ENPP2,IFIT3,MDM2,PPARGC1A
ZNF622		other			2,75E-02	IL7
KDM5B		transcription regulator		0,225	2,39E-03	FST,let-7,MAPK8IP3,MCAM,MT1F
LETMD1		other			2,75E-02	MDM2
CDK8		kinase			3,60E-02	CD44,FST
IL11RA		transmembrane receptor			3,60E-02	IL11,PIM1
NR3C2		ligand-dependent nuclear receptor			2,31E-03	ABCC9,ATP1B1,KLF9,LYST,PTX3
FGF7		growth factor			1,14E-02	CD44,IL7,PLAU
SLC16A2		transporter			1,54E-03	HR,KLF9,SEMA7A
GAB3		other			1,39E-02	IFIT1
VCAM1		transmembrane receptor			3,43E-02	CD44
NFKB1		transcription regulator		0,600	2,26E-03	CD44,ENPP2,let-7,MDM2,PIM1,PLAU,PTX3	40 (10)
RELA		transcription regulator		0,391	2,86E-02	CD44,ELN,KLF10,LYST,MDM2,PLAU,PTX3
IL6ST		transmembrane receptor			4,02E-04	CD44,ENPP2,IL7,PIM1	43 (11)
NOS2		enzyme		1,000	4,47E-03	CD44,IFIT3,PPARGC1A,PTGS1,TCAP	31 (7)
TIMP1		cytokine			1,61E-02	CD44,PLAU
LIF		cytokine			4,60E-02	ENPP2,IL7,KLF10,PIM1
IRF9		transcription regulator			3,15E-02	IFIT1,IFIT3
TCF7L2		transcription regulator		1,000	1,45E-05	CD44,DKK1,ENPP2,EVI2A,EVI2B,G2E3,MCAM,mir-500,mir-548,PLAU,PPARGC1A,TSPAN2
IFNG		cytokine		0,487	9,21E-06	ADM,AQP1,ATP1B1,CABP7,CD44,CH25H,DBP,DKK1,ELN,IFIT1,IFIT3,IL11,IL7,KITLG,KLF10,LY96,MDM2,MT1F,PIM1,PLAU,PPARGC1A,PTX3,SEMA7A,TGFBR3	50 (15)
SERTAD2		transcription regulator			3,56E-03	ECH1,PPARGC1A
DUSP5		phosphatase			8,41E-03	CH25H,IL11
CNR1		G-protein coupled receptor		1,000	1,58E-02	DKK1,PDGFRA,PLAU,SLIT2
IFNA2		cytokine		0,573	2,17E-02	IFIT1,IFIT3,MDM2,MT1F,MT1M
FOXO3		transcription regulator		-1,054	8,11E-03	CH25H,GADD45B,MCAM,PLAU,PPARGC1A,PTGS1,SLIT2	42 (7)
HGF		growth factor		0,966	1,69E-02	CD44,IL11,KITLG,MAPKAPK5-AS1,MDM2,PIM1,PLAU,PTGS1
FOS		transcription regulator		0,522	3,39E-02	CD44,CPSF1,IL11,KITLG,MDM2,PIM1,PLAU,SIRPA
FOSL1		transcription regulator		0,000	1,29E-03	ADM,CD44,ELN,PLAU	34 (4)
SNW1		transcription regulator			4,10E-02	PLAU
MIF		cytokine			4,34E-02	CD44,IL11,IL7
AR		ligand-dependent nuclear receptor		-1,664	2,99E-02	ADM,B4GALNT1,KITLG,let-7,PDGFRA,PLAU,PTGS1,SLC7A4,USP53
MMP1		peptidase			4,74E-02	MDM2,PLAU
HEY1		transcription regulator			6,77E-04	CNN1,IL7,MDM2
BRCA1		transcription regulator		1,992	5,67E-03	ENPP2,GADD45B,IFIT1,IFIT3,MDM2
CCX771		chemical reagent			4,77E-02	CD44
KCNJ11		ion channel			4,10E-02	PPARGC1A
XPA		other			3,43E-02	PTGS1
SNAI1		transcription regulator		-0,152	4,23E-03	DKK1,FST,IL7,PTX3,TGFBR3
CALCOCO2		other			2,07E-02	let-7
HRAS		enzyme		-0,763	3,74E-04	ADM,CD44,CNN1,ELN,let-7,MCAM,MDM2,NUCKS1,PDGFRA,PLAU,PTGS1,SIRPA,TGFB1I1	36 (4)
AGO2		translation regulator			4,93E-02	let-7,mir-500,mir-548
BMP2		growth factor		0,127	5,52E-04	DKK1,FST,GADD45B,KLF10,KLF9,let-7,PTX3	25 (5)
EDN1		cytokine		-1,264	4,18E-02	FST,MCAM,PLAU,PTGS1
CGA		other			3,10E-02	HR,KLF9,SCX
pexidartinib		chemical drug		-1,091	4,54E-03	IL11,mir-548,PDGFRA,TRBV6-5
SPRY4		other			3,43E-02	CNN1
teprotumumab		biologic drug			6,96E-03	PTX3
IL6		cytokine		0,815	9,66E-03	ADM,CD44,ENPP2,GADD45B,IFIT1,IL11,IL7,let-7,LY96,PIM1,PLAU	46 (14)
DIO2		enzyme		-1,091	1,16E-03	FST,HR,IL11,PPARGC1A,SEMA7A
RPS6KA1		kinase			2,75E-02	SEMA7A
cyclic des-acyl ghrelin (6-13)		biologic drug			1,39E-02	PPARGC1A
PARP9		enzyme			6,83E-03	IFIT1,IFIT3
SP110		transcription regulator		-1,000	1,26E-02	IFIT1,IFIT3,LY96,TGFBR3
ADRB2		G-protein coupled receptor			3,30E-02	ATP1B1,PPARGC1A
PRDX6		enzyme			6,96E-03	PLAU
ADAM9		peptidase			3,43E-02	SLIT2
NFKBIA		transcription regulator		-0,113	2,23E-03	CH25H,ENPP2,GADD45B,IL11,MDM2,PIM1,PLAU,PTX3,TGFB1I1	42 (13)
TFAP2C		transcription regulator			1,68E-03	CD44,FST,KITLG,MT1F
PITPNA		transporter			1,39E-02	PTGS1
FLT3		kinase			3,01E-02	IFIT3,PIM1
KIT		transmembrane receptor			5,25E-03	CD44,IFIT3,KITLG,RAB27B
CDKL2		kinase			6,96E-03	CD44
GNAQ		enzyme		-1,067	2,58E-05	ADM,CD44,CNN1,FST,IL11,LMCD1,PTX3	40 (8)
CTNNB1		transcription regulator		0,098	1,89E-02	CD44,DKK1,ENPP2,FST,GADD45B,IFIT1,IL7,KITLG,MEOX1,PLAU,RPS15A,TELO2
TMPRSS4		peptidase			1,39E-02	PLAU
RPS20		other			4,10E-02	MDM2
ACTG1		other			4,77E-02	CNN1
SRRM1		other			6,96E-03	CD44
SF1		transcription regulator			4,10E-02	CNN1
CD36		transmembrane receptor			2,02E-02	IL11,PLAU,PPARGC1A
Cyp2a12/Cyp2a22		enzyme			2,75E-02	PPARGC1A
Gcg		other			4,74E-02	ALDH1B1,ATP1B1
GCG		other			1,38E-02	ELN,FST,PPARGC1A
RC3H1		enzyme			1,33E-02	CD44,IFIT1,IFIT3
Foxe3		transcription regulator			2,75E-02	PDGFRA
SCT		other			2,07E-02	AQP1
Esrra		transcription regulator			3,87E-02	CH25H,ECH1,PPARGC1A
PAXIP1		other			4,10E-02	DKK1
BRD4		kinase			1,99E-02	ABLIM1,ALDH1B1,PIM1,PLAU
MAP3K7		kinase			1,19E-02	CH25H,IFIT1,IFIT3
ZDHHC11		enzyme			2,75E-02	IL7
NOLC1		transcription regulator			1,39E-02	MDM2
PBX2		transcription regulator			1,31E-03	PDGFRA,PLAU
(+)-R-3-(4-chlorophenyl)-3-(1-hydroxymethylcyclopropylmethoxy)-2-(4-nitrobenzyl)-2,3-dihydroisoindol-1-one		chemical reagent			2,07E-02	MDM2
TAB1		enzyme			1,96E-02	CH25H,IFIT1
RASA1		transporter			2,75E-02	PLAU
prexasertib		chemical drug		1,000	1,29E-03	ADM,GADD45B,IFIT3,LY96	41 (7)
ethyl 2-{[(6,7-dimethyl-3-oxo-1,2,3,4-tetrahydro-2-quinoxalinyl)acetyl]amino}-4,5-dimethyl-3-thiophenecarboxylate		chemical reagent			4,77E-02	MDM2
ENPP2	1,520	enzyme			4,75E-03	ENPP2,PPARGC1A
ATF2		transcription regulator			2,15E-02	PDGFRA,PLAU,PPARGC1A
TP53		transcription regulator		1,262	4,82E-05	ALDH1B1,CD44,CNN1,CPSF1,DBP,DKK1,DRAM1,ECH1,ENPP2,GADD45B,IL7,KITLG,let-7,MCAM,MDM2,MEOX1,mir-191,mir-500,mir-504,mir-548,PDGFRA,PIM1,PLAU,PPARGC1A,PTGS1,SLC2A12,TCAP,TGFB1I1	45 (9)
IRF6		transcription regulator			4,02E-03	ENPP2,PLAU,PPARGC1A
PDX1		transcription regulator			3,59E-02	CD44,ECH1,KLF10,TGFBR3
ESR1		ligand-dependent nuclear receptor		1,472	5,69E-03	ABLIM1,AQP1,ATP1B1,CABP7,CNN1,ELN,ENPP2,FST,GADD45B,MAPK8IP3,MDM2,METTL7A,OXT,PCDHB14,PLAU,PPARGC1A,PTX3,SLC2A12	57 (12)
MYC		transcription regulator		1,279	1,94E-02	ADM,AOPEP,AQP1,CD44,DKK1,GADD45B,IFIT1,IFIT3,KLF10,let-7,MDM2,PDGFRA,PLAU,RPS15A
WNT3A		cytokine		-0,317	3,28E-03	ADAMTS14,ATP1B1,CD44,COLEC12,DKK1,KITLG,PDGFRA
PCBP1		translation regulator			4,77E-02	CD44
AZ-960		chemical reagent			2,07E-02	PIM1
KPNA2		other			4,10E-02	IFIT1
AZD-1208		chemical drug			2,07E-02	CD44
CC-122		chemical drug			3,43E-02	IFIT3
4-ethylsulfanylphenylmethylene hydantoin		chemical reagent			2,07E-02	CD44
4-hydroxyphenylmethylene hydantoin		chemical reagent			2,07E-02	CD44
MI-773		chemical drug			3,43E-02	MDM2
PF-8380		chemical reagent			2,75E-02	ENPP2
pterosin B		chemical - kinase inhibitor			1,39E-02	PPARGC1A
NCGC00186528		chemical reagent			3,43E-02	PPARGC1A
benfur		chemical reagent			2,07E-02	MDM2
N-methyl mesoporphyrin IX		chemical reagent			4,77E-02	let-7
emactuzumab		biologic drug			2,54E-03	IFIT1,IFIT3
cigarette smoke		chemical toxicant			2,72E-02	ADM,ELN,KITLG,let-7,MAPK8IP3
diethylstilbestrol		chemical drug		0,360	4,44E-02	MDM2,OXT,PDGFRA,PIM1,VIT
herbimycin		chemical - kinase inhibitor			3,01E-02	PLAU,SIRPA
sirolimus		chemical drug		-0,835	3,15E-03	ADM,IL7,let-7,MDM2,PDGFRA,PIM1,PLAU,PPARGC1A,PTX3,RAB9A	55 (16)
naproxen		chemical drug			4,10E-02	PTGS1
methylnitronitrosoguanidine		chemical toxicant			1,05E-03	KLF10,MDM2,PLAU
imatinib		chemical drug		-0,440	2,27E-02	ATP1B1,IFIT3,IL7,MDM2,PIM1,RASA4
methyl methanesulfonate		chemical toxicant			3,45E-02	GADD45B,MDM2
PD98059		chemical - kinase inhibitor		0,101	1,26E-02	CD44,ELN,MDM2,MT1F,MT1M,PDGFRA,PIM1,PLAU,SIRPA
4-(2-aminoethyl)benzenesulfonylfluoride		chemical - protease inhibitor			2,33E-02	ENPP2,let-7
resiquimod		chemical drug			4,76E-04	CD44,IFIT1,IFIT3,IL7,LYST,PLAU,PTX3,SEMA7A	37 (13)
nitric oxide		chemical - endogenous mammalian		-0,577	1,58E-02	CD44,MDM2,PPARGC1A,PTGS1
AR-A014418		chemical reagent			4,10E-02	CD44
pimagedine		chemical drug		-0,152	1,24E-04	CNN1,GADD45B,MDM2,SLC22A3
phenoxybenzamine		chemical drug			1,39E-02	OXT
dalfampridine		chemical drug			4,91E-02	GADD45B,let-7
3-nitropropionic acid		chemical toxicant			4,24E-02	ATP1B1,DRAM1
raloxifene		chemical drug		-0,447	5,82E-03	ECH1,ENPP2,GPRC5A,PDGFRA,SLIT2
acetazolamide		chemical drug			4,10E-02	AQP1
GSK-3beta inhibitor II		chemical - kinase inhibitor			2,07E-02	MDM2
p-chloroamphetamine		chemical drug			2,07E-02	OXT
tributyltin		chemical reagent			8,29E-03	GPRC5A,IFIT3,IL11,PDGFRA
metformin		chemical drug			3,71E-02	GADD45B,let-7,PPARGC1A,SLIT2
indomethacin		chemical drug			1,76E-02	CD44,IL11,OXT,PIM1,PTGS1
omeprazole		chemical drug			3,76E-02	CNN1,FST
docetaxel		chemical drug		-0,805	8,29E-03	let-7,mir-191,PIM1,PLAU	33 (4)
PQQ cofactor		chemical - endogenous non-mammalian			4,77E-02	PPARGC1A
Triton X-100		chemical reagent			3,43E-02	let-7
volinanserin		chemical drug			4,77E-02	OXT
cycloheximide		chemical reagent		0,104	1,75E-04	ADM,AQP1,CD44,FST,GADD45B,IFIT1,PDGFRA,PLAU,PTGS1,PTX3	48 (15)
hydroxyurea		chemical drug			8,44E-03	IFIT1,MCAM,MDM2	6 (2)
n-nitrosomethylbenzylamine		chemical toxicant			1,11E-02	CD44,FST,KLF10,PTGS1
anethole		chemical - endogenous non-mammalian			4,10E-02	PLAU
SB203580		chemical - kinase inhibitor		0,066	1,10E-02	AQP1,DKK1,IFIT1,IFIT3,IL11,PDGFRA,PLAU,PPARGC1A
lactic acid		chemical - endogenous mammalian			1,50E-02	LY96,PPARGC1A
U0126		chemical - kinase inhibitor		0,429	8,82E-04	AQP1,CD44,DBP,ELN,ENPP2,GADD45B,KLF10,let-7,MDM2,PLAU,SIRPA	46 (13)
aspirin		chemical drug		0,068	2,41E-02	ADM,KITLG,MCAM,PTGS1
thalidomide		chemical drug			1,83E-03	DKK1,GADD45B,PIM1
tranexamic acid		chemical drug			3,43E-02	PLAU
trimetazidine		chemical drug			2,75E-02	PPARGC1A
LY117018		chemical drug			2,07E-02	ELN
thyroid hormone		chemical - endogenous mammalian			2,88E-02	ECH1,HR,KLF9,OXT
histone deacetylase		complex			2,59E-02	PLAU,PPARGC1A
cAMP-dependent protein kinase		complex			1,39E-02	PPARGC1A
K ATP Channel		complex			2,07E-02	PPARGC1A
protein phosphatase		complex			2,07E-02	PIM1
Activin		complex			2,75E-02	FST
LMK-235		chemical reagent			1,43E-04	IFIT1,IFIT3
(-)-isoproterenol		chemical drug			2,75E-02	CD44
calcifediol		chemical - endogenous mammalian			1,10E-02	let-7,mir-191
PK11007		chemical reagent			4,10E-02	MDM2
oxazepam		chemical drug			1,39E-02	GADD45B
lomefloxacin		chemical drug			2,07E-02	MDM2
SB-431542		chemical reagent		0,000	8,04E-03	CD44,FST,GADD45B,PTX3	12 (4)
flutamide		chemical drug			1,44E-02	B4GALNT1,KITLG,let-7
SP600125		chemical - kinase inhibitor		-0,875	1,32E-02	ADM,AQP1,CD44,DKK1,PDGFRA,PTX3
opioid		chemical drug			2,07E-02	PLAU
quinapril		chemical drug			3,43E-02	ADM
SAHM1		chemical reagent			3,45E-02	ABLIM1,CD44
butyric acid		chemical - endogenous mammalian		0,571	2,38E-03	AQP1,CD44,GPRC5A,IFIT1,IFIT3,IL11,MDM2,PLAU,PTGS1	52 (13)
2,4-dinitrophenol		chemical toxicant			4,77E-02	PPARGC1A
setanaxib		chemical drug			2,75E-02	CD44
trans-hydroxytamoxifen		chemical drug		-0,816	1,55E-03	ADM,ECH1,GPRC5A,LOXL3,PLAU,SLIT2
aurintricarboxylic acid		chemical drug			3,43E-02	PIM1
salirasib		chemical drug			4,80E-03	ADM,PDGFRA,PLAU	32 (3)
magnesium sulfate		chemical drug			4,77E-02	ADM
nitroprusside		chemical drug			4,27E-03	ADM,MDM2,PPARGC1A
lithium chloride		chemical drug			4,53E-02	CD44,DKK1,PTX3
ferric chloride		chemical toxicant			4,10E-02	PLAU
cisplatin		chemical drug		1,360	4,92E-03	AQP1,CD44,DKK1,DRAM1,FAXDC2,let-7,MCAM,MDM2,mir-191,mir-708,PPARGC1A,RAB27B	36 (4)
MIR143-145a		group			3,43E-02	CNN1
SC144		chemical reagent			1,39E-02	ENPP2
PAX5-ELN		fusion gene/product			3,15E-02	PTGS1,TGFBR3
SS18-SSX1		fusion gene/product			2,08E-03	DKK1,MDM2
FUS-ERG		fusion gene/product			6,96E-03	PIM1
PAX3-FOXO1		fusion gene/product		0,128	4,08E-04	GPRC5A,let-7,MCAM,MDM2,MEOX1,mir-191,mir-504,mir-708
ETV6-NTRK3		fusion gene/product			4,10E-02	IFIT3
EWSR1-ERG		fusion gene/product			6,96E-03	PIM1
TMPRSS2-ERG		fusion gene/product		-1,400	1,95E-03	DGKB,KLF9,PIM1,TSPAN2,USP53
FGFR3-TACC3		fusion gene/product			6,96E-03	PPARGC1A
ETV6-RUNX1		fusion gene/product		0,200	1,34E-03	ABLIM1,ADM,CD44,IFIT1,IFIT3,IL7,MDM2,PIM1
BB-Cl-amidine		chemical reagent			4,10E-02	let-7
GSK3235025		chemical reagent			1,39E-02	PPARGC1A
10,12-tricosadiynoic acid		chemical reagent			4,10E-02	PPARGC1A
FT671		chemical - protease inhibitor			3,43E-02	MDM2
tretinoin		chemical - endogenous mammalian		0,020	1,71E-06	ABLIM1,ADM,AQP1,CD44,DKK1,DRAM1,ELN,ENPP2,FST,GPRC5A,IFIT1,IFIT3,KITLG,KLF9,let-7,MAPK8IP3,MDM2,MEOX1,METTL7A,OXT,PDGFRA,PIM1,PLAU,PPARGC1A,PTGS1,PTX3,SEMA7A,SIRPA,TGFBR3	58 (14)
MHY1485		chemical reagent			1,39E-02	PPARGC1A
trinitrobenzenesulfonic acid		chemical reagent			1,96E-02	CD44,PTGS1,PTX3
aprotinin		biologic drug			1,39E-02	PLAU
glutathione diethyl ester		chemical reagent			2,07E-02	PLAU
stallimycin		biologic drug			4,02E-03	IFIT1,IFIT3,IL7	16 (4)
5R,11R-diethyl-5,6,11,12-tetrahydrochrysene-2,8-diol		chemical reagent			2,75E-02	TGFBR3
immethridine		chemical reagent			1,20E-02	CD44,CFI
doxorubicin		chemical drug		1,860	3,08E-01	ADM,CD44,DRAM1,MDM2
daunorubicin		chemical drug			2,08E-02	ABCC9,MDM2
forskolin		chemical toxicant		-1,571	3,15E-04	ADAMTS16,ADM,ATP1B1,CD44,CNN1,FST,GADD45B,IL11,KITLG,MDM2,PLAU,PPARGC1A,PTGS1,SLC6A17	51 (13)
triptolide		chemical drug		-1,067	1,33E-02	ADM,KITLG,MCAM,PDGFRA
artemisinin		chemical drug			4,77E-02	MDM2
genistein		chemical drug		1,342	4,29E-02	ABCA9,ADM,CD44,DKK1,EVI2A,PIM1
quercetin		chemical drug		-0,277	2,45E-03	CD44,ECH1,KLF10,PIM1,PLAU,PPARGC1A	47 (13)
cocaine		chemical drug			3,22E-02	GADD45B,IFIT1,mir-500,OXT
paclitaxel		chemical drug			1,50E-02	CD44,ENPP2,GADD45B,MDM2,mir-500,PLAU
staurosporine		chemical - kinase inhibitor		1,000	7,80E-03	KLF10,PIM1,PLAU,TGFBR3	31 (7)
chelerythrine		chemical drug			9,25E-03	MDM2,PIM1
succinic acid		chemical - endogenous mammalian			1,40E-02	CD44,PPARGC1A
acetate		chemical - endogenous mammalian			4,77E-02	PPARGC1A
norepinephrine		chemical - endogenous mammalian		-1,067	2,13E-02	FST,MCAM,PPARGC1A,SLC6A17
curcumin		chemical drug		0,431	6,03E-03	AQP1,CD44,KLF9,MDM2,PIM1,PLAU,PPARGC1A	46 (11)
lithium		chemical drug			1,71E-02	let-7,MDM2,OXT
AG490		chemical - kinase inhibitor		-1,467	5,30E-04	ENPP2,IL7,LY96,PIM1,PTX3	43 (11)
N-retinylidene-N-retinylethanolamine		chemical - endogenous mammalian			4,10E-02	DRAM1
D-thioctic acid		chemical - endogenous mammalian			4,77E-02	PPARGC1A
eicosapentenoic acid		chemical drug			2,71E-02	CD44,ECH1,ELN
5-azacytidine		chemical drug		0,762	2,13E-02	CD44,DKK1,ECH1,PLAU
fenclonine		chemical drug			2,75E-02	OXT
S-adenosylmethionine		chemical - endogenous mammalian			1,84E-02	PLAU,PPARGC1A
N-acetyl-L-cysteine		chemical drug		0,555	1,52E-02	ADM,AQP1,LY96,PLAU,PPARGC1A
ziritaxestat		chemical drug		0,000	4,34E-04	FST,GPRC5A,IFIT1,IFIT3
MM-589		chemical reagent		0,000	2,24E-04	ELN,LOXL3,PDGFRA,TCAP
PTC-209		chemical reagent		0,000	2,67E-04	ELN,LOXL3,PDGFRA,TCAP
alpha-methylparatyrosine		chemical drug			2,07E-02	OXT
L-triiodothyronine		chemical - endogenous mammalian		-1,878	5,34E-03	ADM,ATP1B1,CD44,DBP,ENPP2,HR,KLF9,PPARGC1A,SEMA7A
lipopolysaccharide		chemical drug		1,738	2,65E-03	ADM,AQP1,CD44,CH25H,DRAM1,ENPP2,FST,GADD45B,IFIT1,IFIT3,IL11,IL7,KLF10,let-7,LY96,mir-191,PIM1,PLAU,PPARGC1A,PTGS1,PTX3,SIRPA,TCAP	52 (16)
D-glucose		chemical - endogenous mammalian		-1,871	1,90E-03	AQP1,CNN1,ENPP2,FST,KCNMB1,KLF10,LY96,MCAM,PDGFRA,PLAU,PPARGC1A,TSPAN2	50 (15)
raffinose		chemical - endogenous mammalian			2,07E-02	AQP1
sucrose		chemical - endogenous mammalian			2,59E-02	AQP1,OXT
tetradecanoylphorbol acetate		chemical drug		-0,149	1,60E-02	ADM,CD44,CH25H,DBP,FST,GADD45B,GPRC5A,IL11,LYST,METTL7A,PIM1,PLAU,PTGS1,RHPN1-AS1
medroxyprogesterone acetate		chemical drug		0,478	3,69E-02	CD44,DKK1,ENPP2,IL11,MDM2,PDGFRA,PLAU
methylprednisolone		chemical drug		-0,602	4,39E-02	ABCC9,ATP1B1,B4GALNT1,CD44,ENPP2,KLF9,PLAU,SIRPA
estrogen		chemical drug		0,000	1,05E-02	ALDH1B1,MDM2,OXT,PIM1,PTX3,SCX
aldosterone		chemical - endogenous mammalian		-0,873	4,43E-04	ADM,ATP1B1,ELN,KCNMB1,PPARGC1A,PTGS1	34 (3)
promegestone		chemical drug			2,93E-03	DKK1,IFIT3,let-7,mir-500
22(S)-hydroxycholesterol		chemical - endogenous mammalian			4,77E-02	CH25H
dihydrotestosterone		chemical - endogenous mammalian		0,463	5,60E-03	ADM,AQP1,ELN,FST,KITLG,MCAM,MDM2,OXT,PLAU,TGFBR3	60 (16)
MI-503		chemical reagent			1,67E-03	ADM,FGF11
mifepristone		chemical drug		-0,478	9,08E-04	ADM,AQP1,FST,MDM2,OXT,PDGFRA,PTGS1,PTX3	58 (15)
progesterone		chemical - endogenous mammalian		0,547	3,62E-05	ADM,AQP1,ATP1B1,DBP,DKK1,ENPP2,FST,KLF10,KLF9,MDM2,OXT,PTGS1,PTX3,RAB27B,TGFBR3	56 (14)
arsenite		chemical toxicant			3,87E-02	ADAMTS16,FST,MDM2
